# Supplementary material for: 3-(2-Pyridylaminocarbonyl)propanoic acid
Source: Acta Crystallogr Sect E Struct Rep Online. 2009 May 14;65(Pt 6):o1244. doi: 10.1107/S1600536809016870 (PMC2969803; doi:10.1107/S1600536809016870)
Supplement: Supplementary file 1 [file e-65-o1244-sup1.cif]

##############################################################################
###                                                                        ###
###        Electronic paper (Acta Crystallographica Section E)             ###
###                                                                        ###
##############################################################################
#                                                                            #
# This CIF contains the data in a paper accepted for publication in Acta     #
# Crystallographica Section E. It conforms to the requirements of Notes      #
# for Authors for Section E, and has been peer reviewed under the auspices   #
# of the IUCr Commission on Journals.                                        #
#                                                                            #
# Full details of the Crystallographic Information File format               #
# are given in the paper "The Crystallographic Information File (CIF):       #
# a New Standard Archive File for Crystallography" by S. R. Hall, F. H.      #
# Allen and I. D. Brown [Acta Cryst. (1991), A47, 655-685].                  #
#                                                                            #
# The current version of the core CIF dictionary is obtainable from          #
# ftp://ftp.iucr.org/pub/cif_core.dic. The current version number is 2.4.    #
#                                                                            #
# Software is freely available for graphical display of the structure(s) in  #
# this CIF.  For information consult the CIF home page http://www.iucr.org/  #
# cif/home.html                                                              #
#                                                                            #
# This file may be used for bona fide research purposes within the           #
# scientific community so long as proper attribution is given to the journal # 
# article from which it was obtained.                                        #
#                                                                            #
##############################################################################
                                             
data_I
_audit_creation_method     SHELXL-97
_chemical_name_systematic
;
3-(2-Pyridylaminocarbonyl)propanoic acid
;
_chemical_name_common     ?
_chemical_formula_moiety     'C9 H10 N2 O3'
_chemical_formula_sum     'C9 H10 N2 O3'
_chemical_formula_iupac     'C9 H10 N2 O3'
_chemical_formula_weight     194.19
_chemical_melting_point     '454-455'
_symmetry_cell_setting     monoclinic
_symmetry_space_group_name_H-M     'P 21/n'
_symmetry_space_group_name_Hall     '-P 2yn'
loop_
    _symmetry_equiv_pos_as_xyz
    'x, y, z'
    '-x+1/2, y+1/2, -z+1/2'
    '-x, -y, -z'
    'x-1/2, -y-1/2, z-1/2'
_cell_length_a     12.7384(10)
_cell_length_b     5.0485(5)
_cell_length_c     13.8463(12)
_cell_angle_alpha     90.00
_cell_angle_beta     92.924(8)
_cell_angle_gamma     90.00
_cell_volume     889.29(14)
_cell_formula_units_Z     4
_cell_measurement_reflns_used     2970
_cell_measurement_theta_min     2.1
_cell_measurement_theta_max     27.2
_cell_measurement_temperature     113(2)
_exptl_crystal_description     prism
_exptl_crystal_colour     colourless
_exptl_crystal_size_max     0.22
_exptl_crystal_size_mid     0.04
_exptl_crystal_size_min     0.03
_exptl_crystal_density_diffrn     1.450
_exptl_crystal_density_meas     ?
_exptl_crystal_density_method     'not measured'
_exptl_crystal_F_000     408
_exptl_absorpt_coefficient_mu     0.111
_exptl_absorpt_correction_type     multi-scan
_exptl_absorpt_process_details     '(CrystalClear; Rigaku, 2005)'
_exptl_absorpt_correction_T_min     0.995
_exptl_absorpt_correction_T_max     0.996
_exptl_special_details
;
;
_diffrn_ambient_temperature     113(2)
_diffrn_radiation_type     MoK\a
_diffrn_radiation_wavelength     0.71070
_diffrn_radiation_source     'rotating anode'
_diffrn_radiation_monochromator     confocal
_diffrn_measurement_device_type     'Rigaku Saturn'
_diffrn_measurement_method     '\w and \f scans'
_diffrn_detector_area_resol_mean     14.63
_diffrn_reflns_number     8079
_diffrn_reflns_av_R_equivalents     0.0736
_diffrn_reflns_av_sigmaI/netI     0.0801
_diffrn_reflns_theta_min     2.12
_diffrn_reflns_theta_max     27.17
_diffrn_reflns_theta_full     27.17
_diffrn_measured_fraction_theta_max     0.995
_diffrn_measured_fraction_theta_full     0.995
_diffrn_reflns_limit_h_min     -16
_diffrn_reflns_limit_h_max     16
_diffrn_reflns_limit_k_min     -6
_diffrn_reflns_limit_k_max     6
_diffrn_reflns_limit_l_min     -17
_diffrn_reflns_limit_l_max     17
_diffrn_standards_number     0
_diffrn_standards_interval_count     0
_diffrn_standards_interval_time     0
_diffrn_standards_decay_%     0
_refine_special_details
;
Refinement of <i>F</i>^2^ against ALL reflections. The weighted <i>R</i>-factor
<i>wR</i> and goodness of fit <i>S</i> are based on <i>F</i>^2^, conventional
<i>R</i>-factors <i>R</i> are based on <i>F</i>, with <i>F</i> set to zero for
negative <i>F</i>^2^. The threshold expression of <i>F</i>^2^ >
\s(<i>F</i>^2^) is used only for calculating <i>R</i>-factors(gt) <i>etc</i>.
and is not relevant to the choice of reflections for refinement.
<i>R</i>-factors based on <i>F</i>^2^ are statistically about twice as large
as those based on <i>F</i>, and <i>R</i>- factors based on ALL data will be
even larger.
;
_reflns_number_total     1972
_reflns_number_gt     1297
_reflns_threshold_expression     I>2\s(I)
_refine_ls_structure_factor_coef     Fsqd
_refine_ls_matrix_type     full
_refine_ls_R_factor_all     0.0718
_refine_ls_R_factor_gt     0.0483
_refine_ls_wR_factor_gt     0.0936
_refine_ls_wR_factor_ref     0.1035
_refine_ls_goodness_of_fit_ref     0.969
_refine_ls_restrained_S_all     0.972
_refine_ls_number_reflns     1972
_refine_ls_number_parameters     135
_refine_ls_number_restraints     1
_refine_ls_hydrogen_treatment     mixed
_refine_ls_weighting_scheme     calc
_refine_ls_weighting_details
         'calc w=1/[\s^2^(Fo^2^)+(0.0361P)^2^+0.0000P] where P=(Fo^2^+2Fc^2^)/3'
_atom_sites_solution_hydrogens     geom
_atom_sites_solution_primary     direct
_atom_sites_solution_secondary     difmap
_refine_ls_shift/su_max     0.001
_refine_ls_shift/su_mean     0.000
_refine_diff_density_max     0.233
_refine_diff_density_min     -0.217
_refine_ls_extinction_method     SHELXL
_refine_ls_extinction_coef     0.041(3)
_refine_ls_extinction_expression
                                  'Fc^*^=kFc[1+0.001xFc^2^\l^3^/sin(2\q)]^-1/4^'
loop_
    _atom_type_symbol
    _atom_type_description
    _atom_type_scat_dispersion_real
    _atom_type_scat_dispersion_imag
    _atom_type_scat_source
    'C' 'C' 0.0033 0.0016
                         'International Tables Vol C Tables 4.2.6.8 and 6.1.1.4'
    'H' 'H' 0.0000 0.0000
                         'International Tables Vol C Tables 4.2.6.8 and 6.1.1.4'
    'N' 'N' 0.0061 0.0033
                         'International Tables Vol C Tables 4.2.6.8 and 6.1.1.4'
    'O' 'O' 0.0106 0.0060
                         'International Tables Vol C Tables 4.2.6.8 and 6.1.1.4'
_computing_data_collection     'CrystalClear (Rigaku, 2005)'
_computing_cell_refinement     'CrystalClear (Rigaku, 2005)'
_computing_data_reduction     'CrystalClear (Rigaku, 2005)'
_computing_structure_solution     'SHELXS97 (Sheldrick, 2008)'
_computing_structure_refinement     'SHELXL97 (Sheldrick, 2008)'
_computing_molecular_graphics     'SHELXTL (Sheldrick, 2008)'
_computing_publication_material     'CrystalStructure (Rigaku, 2005)'
loop_
    _atom_site_type_symbol
    _atom_site_label
    _atom_site_fract_x
    _atom_site_fract_y
    _atom_site_fract_z
    _atom_site_U_iso_or_equiv
    _atom_site_adp_type
    _atom_site_calc_flag
    _atom_site_refinement_flags
    _atom_site_occupancy
    _atom_site_disorder_assembly
    _atom_site_disorder_group
    O O1 0.44178(10) 0.2594(3) 0.58044(9) 0.0272(4) Uani d D 1 . .
    H H1 0.4642(15) 0.145(4) 0.6323(13) 0.041 Uiso d D 1 . .
    O O2 0.34511(10) 0.4177(3) 0.69759(9) 0.0290(4) Uani d . 1 . .
    O O3 0.12611(10) 0.3483(3) 0.52083(9) 0.0284(4) Uani d . 1 . .
    N N1 0.08391(12) 0.5393(3) 0.66376(11) 0.0216(4) Uani d . 1 . .
    N N2 -0.02347(12) 0.4254(3) 0.78432(11) 0.0231(4) Uani d . 1 . .
    C C1 0.37059(14) 0.4218(4) 0.61433(13) 0.0221(4) Uani d . 1 . .
    C C2 0.32399(15) 0.6117(4) 0.54040(13) 0.0239(5) Uani d . 1 . .
    H H2A 0.3090 0.5171 0.4786 0.029 Uiso calc R 1 . .
    H H2B 0.3753 0.7541 0.5288 0.029 Uiso calc R 1 . .
    C C3 0.22283(14) 0.7334(4) 0.57436(13) 0.0227(5) Uani d . 1 . .
    H H3A 0.2367 0.8194 0.6380 0.027 Uiso calc R 1 . .
    H H3B 0.1972 0.8703 0.5277 0.027 Uiso calc R 1 . .
    C C4 0.14010(14) 0.5211(4) 0.58271(13) 0.0223(5) Uani d . 1 . .
    C C5 0.00578(14) 0.3716(4) 0.69450(13) 0.0214(5) Uani d . 1 . .
    C C6 -0.04012(15) 0.1661(4) 0.63919(13) 0.0244(5) Uani d . 1 . .
    H H6 -0.0190 0.1317 0.5756 0.029 Uiso calc R 1 . .
    C C7 -0.11649(15) 0.0153(4) 0.67911(14) 0.0265(5) Uani d . 1 . .
    H H7 -0.1484 -0.1261 0.6431 0.032 Uiso calc R 1 . .
    C C8 -0.14707(15) 0.0686(4) 0.77148(13) 0.0276(5) Uani d . 1 . .
    H H8 -0.1999 -0.0338 0.7999 0.033 Uiso calc R 1 . .
    C C9 -0.09839(15) 0.2750(4) 0.82096(13) 0.0256(5) Uani d . 1 . .
    H H9 -0.1190 0.3126 0.8845 0.031 Uiso calc R 1 . .
    H H1A 0.1087(16) 0.673(4) 0.7090(14) 0.043(6) Uiso d . 1 . .
loop_
    _atom_site_aniso_label
    _atom_site_aniso_U_11
    _atom_site_aniso_U_22
    _atom_site_aniso_U_33
    _atom_site_aniso_U_12
    _atom_site_aniso_U_13
    _atom_site_aniso_U_23
    O1 0.0313(8) 0.0289(8) 0.0218(8) 0.0121(7) 0.0044(6) 0.0043(6)
    O2 0.0352(8) 0.0350(9) 0.0172(7) 0.0102(7) 0.0057(6) 0.0054(6)
    O3 0.0363(9) 0.0269(8) 0.0221(8) 0.0033(6) 0.0026(6) -0.0067(6)
    N1 0.0237(9) 0.0228(10) 0.0185(8) -0.0006(7) 0.0019(7) -0.0045(7)
    N2 0.0259(9) 0.0232(9) 0.0202(8) -0.0010(8) 0.0006(7) -0.0007(7)
    C1 0.0223(10) 0.0217(11) 0.0222(10) -0.0005(9) 0.0007(8) -0.0010(9)
    C2 0.0282(11) 0.0246(11) 0.0191(10) 0.0051(9) 0.0028(8) 0.0020(8)
    C3 0.0274(11) 0.0213(11) 0.0191(10) 0.0043(9) 0.0000(8) 0.0009(8)
    C4 0.0257(11) 0.0208(11) 0.0200(10) 0.0074(9) -0.0031(8) 0.0008(8)
    C5 0.0234(11) 0.0214(11) 0.0191(10) 0.0037(9) -0.0021(8) 0.0005(8)
    C6 0.0283(12) 0.0237(11) 0.0207(10) 0.0042(9) -0.0033(8) -0.0034(8)
    C7 0.0299(11) 0.0235(12) 0.0252(11) 0.0008(9) -0.0063(9) -0.0041(9)
    C8 0.0320(12) 0.0238(11) 0.0267(11) -0.0057(9) -0.0023(9) 0.0030(9)
    C9 0.0311(12) 0.0253(12) 0.0203(10) -0.0022(9) 0.0008(8) -0.0008(9)
_geom_special_details
;
All e.s.d.'s (except the e.s.d. in the dihedral angle between two l.s. planes)
are estimated using the full covariance matrix. The cell e.s.d.'s are taken
into account individually in the estimation of e.s.d.'s in distances, angles
and torsion angles; correlations between e.s.d.'s in cell parameters are only
used when they are defined by crystal symmetry. An approximate (isotropic)
treatment of cell e.s.d.'s is used for estimating e.s.d.'s involving l.s.
planes.
;
loop_
    _geom_bond_atom_site_label_1
    _geom_bond_atom_site_label_2
    _geom_bond_site_symmetry_2
    _geom_bond_distance
    _geom_bond_publ_flag
    O1 C1 . 1.326(2) ?
    O1 H1 . 0.954(17) ?
    O2 C1 . 1.214(2) ?
    O3 C4 . 1.229(2) ?
    N1 C4 . 1.365(2) ?
    N1 C5 . 1.390(2) ?
    N1 H1A . 0.96(2) ?
    N2 C9 . 1.340(2) ?
    N2 C5 . 1.344(2) ?
    C1 C2 . 1.503(2) ?
    C2 C3 . 1.523(2) ?
    C2 H2A . 0.9900 ?
    C2 H2B . 0.9900 ?
    C3 C4 . 1.512(3) ?
    C3 H3A . 0.9900 ?
    C3 H3B . 0.9900 ?
    C5 C6 . 1.400(2) ?
    C6 C7 . 1.373(3) ?
    C6 H6 . 0.9500 ?
    C7 C8 . 1.382(2) ?
    C7 H7 . 0.9500 ?
    C8 C9 . 1.377(2) ?
    C8 H8 . 0.9500 ?
    C9 H9 . 0.9500 ?
loop_
    _geom_angle_atom_site_label_1
    _geom_angle_atom_site_label_2
    _geom_angle_atom_site_label_3
    _geom_angle_site_symmetry_1
    _geom_angle_site_symmetry_3
    _geom_angle
    _geom_angle_publ_flag
    C1 O1 H1 . . 107.1(12) ?
    C4 N1 C5 . . 128.65(17) ?
    C4 N1 H1A . . 114.5(12) ?
    C5 N1 H1A . . 116.3(12) ?
    C9 N2 C5 . . 118.17(16) ?
    O2 C1 O1 . . 123.11(17) ?
    O2 C1 C2 . . 122.87(17) ?
    O1 C1 C2 . . 114.02(16) ?
    C1 C2 C3 . . 110.98(16) ?
    C1 C2 H2A . . 109.4 ?
    C3 C2 H2A . . 109.4 ?
    C1 C2 H2B . . 109.4 ?
    C3 C2 H2B . . 109.4 ?
    H2A C2 H2B . . 108.0 ?
    C4 C3 C2 . . 109.99(15) ?
    C4 C3 H3A . . 109.7 ?
    C2 C3 H3A . . 109.7 ?
    C4 C3 H3B . . 109.7 ?
    C2 C3 H3B . . 109.7 ?
    H3A C3 H3B . . 108.2 ?
    O3 C4 N1 . . 123.90(19) ?
    O3 C4 C3 . . 121.78(18) ?
    N1 C4 C3 . . 114.33(16) ?
    N2 C5 N1 . . 113.37(16) ?
    N2 C5 C6 . . 121.90(18) ?
    N1 C5 C6 . . 124.73(17) ?
    C7 C6 C5 . . 118.38(18) ?
    C7 C6 H6 . . 120.8 ?
    C5 C6 H6 . . 120.8 ?
    C6 C7 C8 . . 120.21(18) ?
    C6 C7 H7 . . 119.9 ?
    C8 C7 H7 . . 119.9 ?
    C9 C8 C7 . . 117.82(18) ?
    C9 C8 H8 . . 121.1 ?
    C7 C8 H8 . . 121.1 ?
    N2 C9 C8 . . 123.51(18) ?
    N2 C9 H9 . . 118.2 ?
    C8 C9 H9 . . 118.2 ?
loop_
    _geom_torsion_atom_site_label_1
    _geom_torsion_atom_site_label_2
    _geom_torsion_atom_site_label_3
    _geom_torsion_atom_site_label_4
    _geom_torsion_site_symmetry_1
    _geom_torsion_site_symmetry_2
    _geom_torsion_site_symmetry_3
    _geom_torsion_site_symmetry_4
    _geom_torsion
    _geom_torsion_publ_flag
    O2 C1 C2 C3 . . . . -16.5(3) ?
    O1 C1 C2 C3 . . . . 163.40(16) ?
    C1 C2 C3 C4 . . . . -64.77(19) ?
    C5 N1 C4 O3 . . . . 2.5(3) ?
    C5 N1 C4 C3 . . . . -177.43(15) ?
    C2 C3 C4 O3 . . . . -42.8(2) ?
    C2 C3 C4 N1 . . . . 137.14(15) ?
    C9 N2 C5 N1 . . . . -179.95(15) ?
    C9 N2 C5 C6 . . . . 0.4(3) ?
    C4 N1 C5 N2 . . . . 171.25(17) ?
    C4 N1 C5 C6 . . . . -9.1(3) ?
    N2 C5 C6 C7 . . . . -0.6(3) ?
    N1 C5 C6 C7 . . . . 179.81(16) ?
    C5 C6 C7 C8 . . . . 0.5(3) ?
    C6 C7 C8 C9 . . . . -0.2(3) ?
    C5 N2 C9 C8 . . . . -0.1(3) ?
    C7 C8 C9 N2 . . . . 0.0(3) ?
loop_
    _geom_hbond_atom_site_label_D
    _geom_hbond_atom_site_label_H
    _geom_hbond_atom_site_label_A
    _geom_hbond_site_symmetry_A
    _geom_hbond_distance_DH
    _geom_hbond_distance_HA
    _geom_hbond_distance_DA
    _geom_hbond_angle_DHA
    O1 H1 N2 2_546 0.954(19) 1.744(19) 2.690(2) 170.4(17)
    N1 H1A O2 2_556 0.96(2) 1.86(2) 2.824(2) 176.6(19)
    C6 H6 O3 . 0.95 2.31 2.893(2) 119
    C3 H3A O2 2_556 0.99 2.60 3.445(2) 143
    C3 H3B O3 1_565 0.99 2.58 3.408(2) 141
    C7 H7 O3 3_556 0.95 2.56 3.319(2) 137
data_New_Global_Publ_Block
_journal_date_recd_electronic     2009-04-27
_journal_date_accepted     2009-05-05
_journal_name_full     'Acta Crystallographica, Section E'
_journal_year     2009
_journal_volume     65
_journal_issue      6
_journal_page_first     o1244
_journal_page_last     o1244
_journal_paper_category     QO
_journal_coeditor_code     HB2960
_publ_contact_author_name     'Wang Cheng-Feng'
_publ_contact_author_address
;
College of Chemistry & Bioengineering,
Changsha University of Science & Technology, Changsha 410076,
People's Republic of China
;
_publ_contact_author_email     wang2009chengfeng@126.com
_publ_contact_author_fax     ?
_publ_contact_author_phone     ?
_publ_section_title
;
3-(2-Pyridylaminocarbonyl)propanoic acid
;
loop_
    _publ_author_name
    _publ_author_footnote
    _publ_author_address
    'Wang, Cheng-Feng' .
;
College of Chemistry & Bioengineering,
Changsha University of Science & Technology, Changsha 410076,
People's Republic of China
;
