# Supplementary material for: 3-(2-Pyridylaminocarbonyl)propanoic acid
Source: Acta Crystallogr Sect E Struct Rep Online. 2009 May 14;65(Pt 6):o1244. doi: 10.1107/S1600536809016870 (PMC2969803; doi:10.1107/S1600536809016870)
Supplement: Supplementary file 2 [file e-65-o1244-Isup2.hkl]

# 
# h,k,l, Fc-squared, Fo-squared, sigma(Fo-squared) and status flag 
# 
data_I
_shelx_title '  _r90403g' 
_shelx_refln_list_code          4 
_shelx_F_calc_maximum      115.34 
_exptl_crystal_F_000       408.00 
_reflns_d_resolution_high  0.7783 
 
loop_ 
 _symmetry_equiv_pos_as_xyz 
 'x, y, z' 
 '-x+1/2, y+1/2, -z+1/2' 
 '-x, -y, -z' 
 'x-1/2, -y-1/2, z-1/2' 
 
_cell_length_a    12.7384 
_cell_length_b     5.0485 
_cell_length_c    13.8463 
_cell_angle_alpha  90.000 
_cell_angle_beta   92.924 
_cell_angle_gamma  90.000 
 
_shelx_F_squared_multiplier     1.000 
 
loop_ 
 _refln_index_h 
 _refln_index_k 
 _refln_index_l 
 _refln_F_squared_calc 
 _refln_F_squared_meas 
 _refln_F_squared_sigma 
 _refln_observed_status 
   2   0   0     2312.61     2185.66     30.39 o 
   4   0   0     5436.86     5346.65     65.26 o 
   6   0   0      502.75      536.71     11.36 o 
   8   0   0      671.52      734.53     24.09 o 
  10   0   0      123.08      132.27     15.85 o 
  12   0   0       45.14       42.04     14.97 o 
  14   0   0       38.39       33.99      8.72 o 
  16   0   0        0.34       11.11      8.97 o 
   1   1   0      103.19       95.49      3.01 o 
   2   1   0     3472.15     3218.54     47.06 o 
   3   1   0     4517.49     4451.93     57.60 o 
   4   1   0     1414.51     1363.76     17.99 o 
   5   1   0       45.60       47.93      2.04 o 
   6   1   0      864.65      816.00     52.00 o 
   7   1   0      117.33      158.40     32.96 o 
   8   1   0        0.05        2.58      1.09 o 
   9   1   0      292.80      313.65     22.76 o 
  10   1   0       17.57       15.80      3.78 o 
  11   1   0       91.29      110.05     14.59 o 
  12   1   0       84.62       85.12     11.58 o 
  13   1   0       45.60       36.63     10.97 o 
  14   1   0       14.26       11.71      5.12 o 
  15   1   0        9.41       14.53      7.25 o 
  16   1   0        2.72        4.78      4.93 o 
   0   2   0      279.76      277.37      7.34 o 
   1   2   0      525.86      497.84      7.12 o 
   2   2   0       48.42       50.85      2.61 o 
   3   2   0      326.13      330.92     11.58 o 
   4   2   0     1180.31     1251.97     44.55 o 
   5   2   0      570.71      531.21     17.42 o 
   6   2   0      689.99      703.26     17.34 o 
   7   2   0       16.47       17.13      4.90 o 
   8   2   0      245.91      329.27     27.76 o 
   9   2   0      545.42      616.57     41.93 o 
  10   2   0        4.77        9.91      5.24 o 
  11   2   0        0.15        2.72      2.49 o 
  12   2   0        8.33        8.57      4.69 o 
  13   2   0      147.62      168.98     28.34 o 
  14   2   0       17.97       15.20      6.23 o 
  15   2   0        6.94        2.71      4.08 o 
   1   3   0        6.89        4.77      1.74 o 
   2   3   0      208.52      226.58     13.75 o 
   3   3   0      126.74      127.15     12.02 o 
   4   3   0       39.76       39.61      2.71 o 
   5   3   0       87.86      112.58      9.21 o 
   6   3   0      444.05      474.78     26.08 o 
   7   3   0      129.60      146.31     18.67 o 
   8   3   0      366.45      355.22     45.41 o 
   9   3   0      453.39      444.88     20.73 o 
  10   3   0       47.88       34.26     11.28 o 
  11   3   0        1.73        5.47      4.24 o 
  12   3   0        7.21        6.22      3.97 o 
  13   3   0        1.64        5.02      3.73 o 
  14   3   0        8.76       10.42      5.58 o 
   0   4   0        3.28        5.40      5.92 o 
   1   4   0       34.27       35.74     14.81 o 
   2   4   0        3.14        3.11      2.28 o 
   3   4   0       33.73       29.86      6.36 o 
   4   4   0       46.05       62.01     15.14 o 
   5   4   0      395.49      424.88     28.84 o 
   6   4   0      690.12      717.81     25.80 o 
   7   4   0      111.71      108.18     26.10 o 
   8   4   0       14.59       15.70      5.51 o 
   9   4   0        1.89        3.07      4.63 o 
  10   4   0        0.43        2.67      3.13 o 
  11   4   0       12.41        7.54      7.06 o 
  12   4   0       18.74       20.78     10.69 o 
   1   5   0        5.11        5.34      4.57 o 
   2   5   0      898.11      986.89     39.97 o 
   3   5   0      554.66      584.55     32.17 o 
   4   5   0        3.88        2.46      3.88 o 
   5   5   0       30.63       16.92      6.98 o 
   6   5   0       89.67       71.70     26.51 o 
   7   5   0        3.41        6.60      4.40 o 
   8   5   0        0.03        1.81      4.24 o 
   9   5   0       11.55        7.97      5.12 o 
  10   5   0       29.80       23.71     12.03 o 
   1   6   0       11.91       13.75     15.67 o 
   2   6   0        6.85        2.75      4.66 o 
   3   6   0       15.97       11.27      7.87 o 
   4   6   0        3.16        6.60      4.25 o 
   5   6   0       15.41       14.08     10.35 o 
   6   6   0        6.06        4.02      5.83 o 
 -15   0   1       36.19       35.75     27.02 o 
 -13   0   1       26.72       39.61     12.47 o 
 -11   0   1      760.03      812.11     46.12 o 
  -9   0   1      338.43      340.00     21.78 o 
  -7   0   1       27.43       29.01      6.77 o 
  -5   0   1      390.21      369.28      8.76 o 
  -3   0   1      124.88      132.97      3.81 o 
  -1   0   1     1241.44     1194.98     11.80 o 
   1   0   1      315.33      281.78      3.62 o 
   3   0   1       48.77       44.57      2.44 o 
   5   0   1       24.41       28.97      4.02 o 
   7   0   1       97.81       97.27      7.78 o 
   9   0   1     1111.94     1177.43     32.33 o 
  11   0   1       69.86       68.72     18.51 o 
  13   0   1       90.55       88.06     13.21 o 
  15   0   1       10.18        5.47      6.98 o 
 -16   1   1       23.82       26.55     14.25 o 
 -15   1   1        0.00        2.12      4.45 o 
 -14   1   1       22.63       22.42      8.55 o 
 -13   1   1        1.46        3.52      2.91 o 
 -12   1   1        1.17        6.25      3.94 o 
 -11   1   1       73.48       74.11     14.26 o 
 -10   1   1       36.97       35.25     15.22 o 
  -9   1   1       14.55       16.42      3.27 o 
  -8   1   1       65.03       68.09      4.85 o 
  -7   1   1      483.03      522.66     10.79 o 
  -6   1   1        8.16        6.98      1.43 o 
  -5   1   1      177.01      188.69     22.46 o 
  -4   1   1      625.64      523.64     29.35 o 
  -3   1   1      582.66      529.75     21.58 o 
  -2   1   1       43.57       44.88      3.56 o 
  -1   1   1      657.12      580.73      5.30 o 
   0   1   1     4346.15     4290.57     27.55 o 
   1   1   1      734.63      729.36      9.05 o 
   2   1   1     1948.25     2054.04     22.13 o 
   3   1   1     6009.89     5558.57     97.05 o 
   4   1   1     3079.64     3119.76     57.12 o 
   5   1   1       11.94       16.01      2.42 o 
   6   1   1      564.92      567.53      9.44 o 
   7   1   1       19.68       24.53      7.48 o 
   8   1   1      477.74      481.23     10.97 o 
   9   1   1      253.68      333.26     26.76 o 
  10   1   1       10.91        9.92      2.73 o 
  11   1   1       54.58       50.47     20.08 o 
  12   1   1       16.09       13.09      4.76 o 
  13   1   1       99.30      109.82     10.95 o 
  14   1   1       68.65       75.19     15.68 o 
  15   1   1       38.95       29.25     13.85 o 
  16   1   1        1.58        5.50      4.32 o 
 -15   2   1       46.85       31.94     22.60 o 
 -14   2   1       12.63        7.32      5.64 o 
 -13   2   1       25.68       13.87      6.69 o 
 -12   2   1       31.74       26.60      9.18 o 
 -11   2   1        1.87        4.96      2.96 o 
 -10   2   1        3.35        5.45      3.71 o 
  -9   2   1      245.11      224.65     25.96 o 
  -8   2   1      106.49      117.35     23.10 o 
  -7   2   1      161.93      169.16     15.84 o 
  -6   2   1      216.68      221.15     11.64 o 
  -5   2   1     1209.78     1328.19     52.79 o 
  -4   2   1       56.27      113.57     23.74 o 
  -3   2   1      497.13      501.48      8.34 o 
  -2   2   1       21.89       22.12      2.38 o 
  -1   2   1      444.47      416.64     11.98 o 
   0   2   1      567.24      565.30      7.76 o 
   1   2   1      310.63      293.03      5.99 o 
   2   2   1      612.23      620.25     10.89 o 
   3   2   1       26.48       19.54      3.93 o 
   4   2   1       57.97       65.59      4.95 o 
   5   2   1      191.91      142.37     29.93 o 
   6   2   1      510.96      355.65     13.76 o 
   7   2   1        1.72        4.15      1.76 o 
   8   2   1      341.96      343.00     32.08 o 
   9   2   1        1.39        1.75      2.13 o 
  10   2   1       51.91       49.85     14.77 o 
  11   2   1       77.40       81.57     15.50 o 
  12   2   1      124.90      102.60     26.21 o 
  13   2   1        6.28        8.65      5.06 o 
  14   2   1        0.64        2.01      4.03 o 
  15   2   1        0.04        0.53      3.70 o 
 -14   3   1        4.52        4.12      4.53 o 
 -13   3   1        9.20        8.95      7.62 o 
 -12   3   1        2.17        2.14      4.18 o 
 -11   3   1      114.38      101.61     29.93 o 
 -10   3   1       61.84       55.84     19.05 o 
  -9   3   1      133.35      137.13     21.22 o 
  -8   3   1      207.94      233.92     20.97 o 
  -7   3   1       85.93       81.91     17.70 o 
  -6   3   1      289.84      281.15     18.66 o 
  -5   3   1      901.87      953.91     36.41 o 
  -4   3   1        9.61       12.93      2.50 o 
  -3   3   1     1338.58     1412.65     21.31 o 
  -2   3   1      427.82      443.26     12.09 o 
  -1   3   1       19.18       22.89      5.77 o 
   0   3   1       11.18        8.65      2.21 o 
   1   3   1       69.41       70.07      6.32 o 
   2   3   1      125.49      122.97      6.01 o 
   3   3   1      109.60      108.55      5.64 o 
   4   3   1       25.51       21.11      3.93 o 
   5   3   1      129.90      151.73      7.98 o 
   6   3   1       95.21       83.10      6.97 o 
   7   3   1       38.04       29.27      6.48 o 
   8   3   1       13.09       29.49     20.50 o 
   9   3   1      216.71      235.99     44.00 o 
  10   3   1        0.00       10.28      4.96 o 
  11   3   1       14.56       11.66      6.57 o 
  12   3   1        2.72        6.28      3.87 o 
  13   3   1       18.46       15.17      6.04 o 
  14   3   1        3.96        6.90      4.44 o 
 -12   4   1       67.31       34.58     21.08 o 
 -11   4   1       21.07       17.75     11.24 o 
 -10   4   1        0.99        2.56      3.51 o 
  -9   4   1        4.48        5.49      4.40 o 
  -8   4   1       12.46       14.80      5.86 o 
  -7   4   1       58.14       48.91     17.08 o 
  -6   4   1        6.99        6.36      4.29 o 
  -5   4   1      302.94      272.51     42.64 o 
  -4   4   1      218.86      212.15     12.16 o 
  -3   4   1      229.06      231.76     19.29 o 
  -2   4   1      374.75      398.41     40.34 o 
  -1   4   1       77.17       75.76     20.45 o 
   0   4   1        3.55        7.04      3.19 o 
   1   4   1       10.46       12.00      4.37 o 
   2   4   1      143.99      161.09     13.74 o 
   3   4   1      166.24      182.86     11.91 o 
   4   4   1       63.82       56.55     16.00 o 
   5   4   1       35.77       41.90     11.04 o 
   6   4   1      486.08      523.38     22.04 o 
   7   4   1        9.71       11.58      4.12 o 
   8   4   1        2.47        2.56      3.80 o 
   9   4   1        2.64        5.07      3.65 o 
  10   4   1       53.28       56.16     17.98 o 
  11   4   1       26.51       13.05      8.27 o 
  12   4   1        5.44        6.32      5.28 o 
 -10   5   1        7.09        6.74      6.26 o 
  -9   5   1        6.91        3.33      4.47 o 
  -8   5   1       10.94       13.59      9.71 o 
  -7   5   1       34.92       37.03     14.86 o 
  -6   5   1       32.17       24.27     10.29 o 
  -5   5   1       48.35       40.09     13.34 o 
  -4   5   1        8.84       10.16      5.91 o 
  -3   5   1       25.19       25.97     11.01 o 
  -2   5   1       97.89      122.43     19.87 o 
  -1   5   1        7.62       10.45      5.07 o 
   0   5   1       21.76       21.01     11.36 o 
   1   5   1      132.31      189.12     59.90 o 
   2   5   1       83.12       77.91     29.35 o 
   3   5   1        4.50        3.93      5.25 o 
   4   5   1       35.49       30.77     10.25 o 
   5   5   1       15.68       17.61      6.49 o 
   6   5   1        4.85        4.25      4.45 o 
   7   5   1      123.33      114.55     32.78 o 
   8   5   1       11.70       14.83      6.91 o 
   9   5   1        0.93        2.62      3.70 o 
  10   5   1       35.49       26.75     20.21 o 
  -6   6   1        0.66        4.21      3.80 o 
  -5   6   1       38.94       29.19     14.47 o 
  -4   6   1        5.01        6.06      5.65 o 
  -3   6   1       29.56       30.15     17.80 o 
  -2   6   1       42.94       44.23     20.37 o 
  -1   6   1      100.62      101.50     64.51 o 
   1   6   1      277.68       28.52     51.86 o 
   2   6   1       82.22       51.52     61.92 o 
   3   6   1       13.96        9.36      7.04 o 
   4   6   1       11.80        5.49      7.45 o 
   5   6   1       29.71       18.08     12.48 o 
   6   6   1        5.45        6.54     10.97 o 
 -16   0   2      312.71      365.99     37.47 o 
 -14   0   2      192.02      195.92     31.22 o 
 -12   0   2       69.08       74.15     24.93 o 
 -10   0   2        4.77       15.05      6.61 o 
  -8   0   2     1662.49     1827.98     40.65 o 
  -6   0   2      483.27      472.21     12.62 o 
  -4   0   2      195.83      187.82      5.31 o 
  -2   0   2     3760.52     3541.08     54.38 o 
   0   0   2     1055.37      942.07     14.98 o 
   2   0   2     1482.24     1344.28     11.80 o 
   4   0   2        0.68        1.35      0.93 o 
   6   0   2       63.36       65.59      4.83 o 
   8   0   2      263.12      255.72     11.74 o 
  10   0   2       70.48       72.41     15.72 o 
  12   0   2      231.82      246.69     17.03 o 
  14   0   2      237.50      248.85     18.29 o 
  16   0   2        1.27        1.85      8.17 o 
 -16   1   2       55.41       38.97     24.17 o 
 -15   1   2       31.61       28.73     12.37 o 
 -14   1   2        1.04        9.99      5.62 o 
 -13   1   2        0.40        4.68      4.00 o 
 -12   1   2      192.96      203.21     18.08 o 
 -11   1   2      203.71      204.70     16.48 o 
 -10   1   2      258.32      285.04     22.52 o 
  -9   1   2      112.91      115.73      6.36 o 
  -8   1   2      216.29      199.57      7.34 o 
  -7   1   2      288.56      277.46      8.21 o 
  -6   1   2     1528.94     1619.94     25.62 o 
  -5   1   2     2048.44     2094.19     33.95 o 
  -4   1   2      196.11      189.22     45.39 o 
  -3   1   2        0.64        3.02      0.99 o 
  -2   1   2        1.07        2.43      0.72 o 
  -1   1   2     3929.69     3692.25     37.04 o 
   0   1   2      274.52      251.56      3.78 o 
   1   1   2     4343.94     4058.74     57.82 o 
   2   1   2     8416.48     8828.58    147.99 o 
   3   1   2    13302.41    14916.90    217.38 o 
   4   1   2        5.63        8.82      1.41 o 
   5   1   2       90.17       91.05      3.05 o 
   6   1   2      262.35      235.58     13.78 o 
   7   1   2      557.47      546.43     25.57 o 
   8   1   2       17.52       22.69      3.69 o 
   9   1   2      234.87      236.58      9.05 o 
  10   1   2      125.58      128.25      9.12 o 
  11   1   2      468.43      488.30     13.64 o 
  12   1   2        0.00        6.05      2.47 o 
  13   1   2        5.97        5.85      3.41 o 
  14   1   2        8.63       11.71      6.65 o 
  15   1   2        2.08        3.56      3.56 o 
 -15   2   2       23.65       18.20      9.88 o 
 -14   2   2       16.88       17.08      8.02 o 
 -13   2   2       31.20       31.50     11.66 o 
 -12   2   2        4.92        4.23      3.73 o 
 -11   2   2        9.92       14.25      5.33 o 
 -10   2   2       21.40       17.57      6.22 o 
  -9   2   2        0.81        9.09      4.33 o 
  -8   2   2      102.01      148.63     16.86 o 
  -7   2   2      252.06      300.62     42.85 o 
  -6   2   2      401.92      437.17     28.05 o 
  -5   2   2       24.16       23.38      8.44 o 
  -4   2   2      950.63      976.64     48.09 o 
  -3   2   2      152.63      154.89      4.50 o 
  -2   2   2       31.27       32.58      3.00 o 
  -1   2   2      272.20      277.95     10.23 o 
   0   2   2     2103.44     2243.74     20.25 o 
   1   2   2     1362.78     1461.15     18.96 o 
   2   2   2       75.69       80.46      3.38 o 
   3   2   2      425.03      415.95      9.39 o 
   4   2   2      464.62      436.24     29.32 o 
   5   2   2      770.07      689.51     47.96 o 
   6   2   2      322.43      236.20      8.13 o 
   7   2   2      166.46      161.05      6.04 o 
   8   2   2      245.86      233.41     10.67 o 
   9   2   2       24.48       40.76      7.09 o 
  10   2   2      259.23      251.16     21.31 o 
  11   2   2      486.39      503.35     42.13 o 
  12   2   2       65.21       49.70     23.35 o 
  13   2   2        2.37        5.77      4.32 o 
  14   2   2        7.71        5.11      3.66 o 
  15   2   2        0.20        2.69      3.87 o 
 -14   3   2        6.21        6.44      4.40 o 
 -13   3   2        0.01        2.12      3.70 o 
 -12   3   2        2.21        6.19      6.03 o 
 -11   3   2        0.18        5.46      3.82 o 
 -10   3   2       25.95       22.10      8.22 o 
  -9   3   2        5.96        3.74      4.26 o 
  -8   3   2       16.64       18.87      9.26 o 
  -7   3   2       36.69       39.58     20.60 o 
  -6   3   2        7.04        8.38      3.29 o 
  -5   3   2       10.55       20.46      9.48 o 
  -4   3   2        0.67        1.85      0.94 o 
  -3   3   2       15.56       13.62      3.07 o 
  -2   3   2     1821.06     1889.86     54.77 o 
  -1   3   2       21.02       25.16      4.98 o 
   0   3   2       31.55       30.65      6.77 o 
   1   3   2        2.60        4.20      1.21 o 
   2   3   2      180.20      183.76      6.86 o 
   3   3   2       12.87       15.90      3.45 o 
   4   3   2      149.54      151.57      6.51 o 
   5   3   2      214.39      224.74      6.96 o 
   6   3   2       98.61       83.14     14.31 o 
   7   3   2      352.76      317.20     32.06 o 
   8   3   2      889.90      928.35     47.42 o 
   9   3   2        5.27        7.57      4.20 o 
  10   3   2       32.58       28.12      9.37 o 
  11   3   2       25.85       23.56      8.30 o 
  12   3   2       85.70       58.72     25.14 o 
  13   3   2       10.70       11.06      6.48 o 
  14   3   2       17.19       15.36      7.94 o 
 -12   4   2        0.00        3.15      3.35 o 
 -11   4   2       26.79       18.08      6.69 o 
 -10   4   2       21.37       12.90      7.72 o 
  -9   4   2        1.90        2.34      2.68 o 
  -8   4   2        5.80        9.75      5.04 o 
  -7   4   2      141.33      140.33     32.99 o 
  -6   4   2       13.42        8.77      5.27 o 
  -5   4   2      127.53      127.62     19.16 o 
  -4   4   2       63.28       71.56     16.72 o 
  -3   4   2      238.56      251.24     18.74 o 
  -2   4   2      217.10      215.49     11.93 o 
  -1   4   2       30.68       33.88     10.52 o 
   0   4   2        1.82        1.89      2.38 o 
   1   4   2      408.02      431.87     26.15 o 
   2   4   2       14.66       11.61      5.19 o 
   3   4   2       16.70       10.92      3.99 o 
   4   4   2      596.63      609.07     27.29 o 
   5   4   2      698.24      734.30     37.53 o 
   6   4   2       44.19       37.65     11.41 o 
   7   4   2       32.55       29.03     10.14 o 
   8   4   2        0.67        2.83      3.71 o 
   9   4   2       59.23       50.59     20.41 o 
  10   4   2       25.79       17.82      9.66 o 
  11   4   2       14.96       14.83      7.99 o 
  12   4   2       14.84       13.76      6.61 o 
 -10   5   2        7.19        6.56      6.91 o 
  -9   5   2       20.53       14.99      9.22 o 
  -8   5   2       18.68       20.42     10.75 o 
  -7   5   2        7.64        5.16      2.80 o 
  -6   5   2        4.84        4.50      3.33 o 
  -5   5   2       98.40       92.35     25.85 o 
  -4   5   2       55.48       54.89     15.84 o 
  -3   5   2       72.32       48.64     18.60 o 
  -2   5   2       18.23       14.53      7.24 o 
  -1   5   2       56.73       53.34     16.06 o 
   0   5   2      110.21       96.32     40.05 o 
   1   5   2        3.88        6.43      5.15 o 
   2   5   2       14.05       12.45     10.07 o 
   3   5   2        7.82        6.22      5.04 o 
   4   5   2        6.71        6.80      4.46 o 
   5   5   2        2.47        6.46      4.07 o 
   6   5   2        0.00        1.72      3.07 o 
   7   5   2       52.36       44.59     20.60 o 
   8   5   2        0.05        2.00      2.96 o 
   9   5   2       32.22       18.09     11.52 o 
  10   5   2       14.71       10.04      9.08 o 
  -5   6   2        9.56        7.65      6.61 o 
  -4   6   2       65.29       49.81     34.84 o 
  -3   6   2        1.28        2.99      3.50 o 
  -2   6   2       29.15       17.05     11.43 o 
  -1   6   2      107.12       60.46     59.05 o 
   1   6   2      169.35      190.56     33.20 o 
   2   6   2        5.71        4.15     14.04 o 
   3   6   2       16.61       18.77     20.42 o 
   4   6   2        5.47        7.30      5.83 o 
   5   6   2       40.99       45.60     27.90 o 
 -15   0   3        0.69       -4.48     11.40 o 
 -13   0   3      121.44      135.39     31.75 o 
 -11   0   3      158.15      158.98     19.65 o 
  -9   0   3      271.12      282.66     19.75 o 
  -7   0   3      546.45      521.66     16.50 o 
  -5   0   3      119.23      116.00      5.70 o 
  -3   0   3       71.59       78.43      4.93 o 
  -1   0   3     6402.22     6533.37     87.56 o 
   1   0   3     7086.18     7240.17     62.17 o 
   3   0   3     5506.88     5483.08     44.37 o 
   5   0   3       48.19       42.27      4.05 o 
   7   0   3      591.09      583.88     19.95 o 
   9   0   3      107.63      137.74     28.46 o 
  11   0   3      231.26      232.99     24.25 o 
  13   0   3      121.42      113.79     30.76 o 
  15   0   3        1.79        2.68      4.92 o 
 -15   1   3        1.07        5.56      4.47 o 
 -14   1   3       67.63       53.47     24.04 o 
 -13   1   3        2.31        5.65      5.08 o 
 -12   1   3      202.88      205.43     13.02 o 
 -11   1   3       38.97       38.08      8.14 o 
 -10   1   3       50.21       53.80      9.09 o 
  -9   1   3       47.30       45.94      8.67 o 
  -8   1   3      172.31      203.32     20.74 o 
  -7   1   3      413.54      366.53     11.56 o 
  -6   1   3       40.95       88.52     19.74 o 
  -5   1   3      322.47      361.57      7.55 o 
  -4   1   3      228.58      239.04    126.09 o 
  -3   1   3      355.63      354.46      8.86 o 
  -2   1   3       27.35       27.60      1.89 o 
  -1   1   3      168.11      167.84      2.90 o 
   0   1   3        0.03        1.88      1.15 o 
   1   1   3     2027.15     1861.57     18.89 o 
   2   1   3        0.32        1.99      0.68 o 
   3   1   3      110.10      125.51     10.98 o 
   4   1   3       25.22       26.37      2.59 o 
   5   1   3       36.36       50.06      7.98 o 
   6   1   3       44.99       46.40      4.14 o 
   7   1   3       70.72       73.82      7.94 o 
   8   1   3       15.23       17.49      3.14 o 
   9   1   3        0.24        3.45      1.51 o 
  10   1   3       12.53       15.37      3.51 o 
  11   1   3       77.33       76.33     20.42 o 
  12   1   3      156.25      167.47     18.64 o 
  13   1   3      197.16      197.51     17.85 o 
  14   1   3      259.89      254.88     24.91 o 
  15   1   3       63.78       49.71     21.50 o 
 -15   2   3       12.05        7.29      4.54 o 
 -14   2   3       20.97       16.85      7.29 o 
 -13   2   3       11.82        8.08      6.86 o 
 -12   2   3        0.06        3.03      4.74 o 
 -11   2   3       20.35       15.76     10.19 o 
 -10   2   3       15.70       11.61      4.89 o 
  -9   2   3        0.48        1.83      0.95 o 
  -8   2   3       30.84       52.85     15.82 o 
  -7   2   3      194.58      194.01      8.29 o 
  -6   2   3      146.62      157.72      9.80 o 
  -5   2   3        0.29        1.12      1.01 o 
  -4   2   3        1.20        3.14      0.85 o 
  -3   2   3      276.32      302.50     18.17 o 
  -2   2   3     2548.48     2594.98     37.98 o 
  -1   2   3      216.99      178.31      9.61 o 
   0   2   3      300.76      288.91      5.95 o 
   1   2   3      105.57      103.00      3.48 o 
   2   2   3      578.22      593.64     10.99 o 
   3   2   3       10.72       16.14      3.70 o 
   4   2   3     2394.06     2567.57     33.48 o 
   5   2   3     2551.80     2766.81     69.20 o 
   6   2   3     1479.41     1557.49     44.37 o 
   7   2   3      173.94      186.31      7.67 o 
   8   2   3       70.57       63.03      6.10 o 
   9   2   3      643.27      645.34     18.42 o 
  10   2   3      110.12      109.41     13.94 o 
  11   2   3      250.73      313.53     33.29 o 
  12   2   3      221.39      202.62     38.64 o 
  13   2   3        0.07        5.88      4.37 o 
  14   2   3        0.72        3.00      3.61 o 
  15   2   3        0.02        2.23      3.03 o 
 -14   3   3        6.90        9.14      6.20 o 
 -13   3   3        5.09        6.36      5.14 o 
 -12   3   3        1.47        5.69      5.47 o 
 -11   3   3        2.34        9.59      4.05 o 
 -10   3   3        4.47        4.33      3.88 o 
  -9   3   3       32.61       32.01      9.00 o 
  -8   3   3       84.18       74.97     20.35 o 
  -7   3   3        7.57        8.43      4.09 o 
  -6   3   3       56.45       51.31     12.96 o 
  -5   3   3       88.91      107.11      8.18 o 
  -4   3   3       85.90       81.82      8.37 o 
  -3   3   3      135.93      144.43     12.23 o 
  -2   3   3        2.86        5.58      1.73 o 
  -1   3   3       28.09       19.18      3.43 o 
   0   3   3      424.06      419.70     12.71 o 
   1   3   3       89.23      107.61      7.35 o 
   2   3   3        3.36        2.08      1.34 o 
   3   3   3       11.58       12.02      2.89 o 
   4   3   3      231.69      212.87      9.28 o 
   5   3   3      181.33      207.39      8.86 o 
   6   3   3       70.06       93.51     13.43 o 
   7   3   3     1718.97     1771.42     24.49 o 
   8   3   3        0.35        7.02      3.08 o 
   9   3   3      424.11      449.96     25.92 o 
  10   3   3       64.95       64.78     14.66 o 
  11   3   3        9.41        4.42      3.47 o 
  12   3   3       10.92       10.79      5.88 o 
  13   3   3        1.62        4.45      4.73 o 
  14   3   3        0.47        2.12      3.76 o 
 -12   4   3        1.57        2.79      4.60 o 
 -11   4   3       12.42       16.78      8.56 o 
 -10   4   3       40.22       32.29     12.02 o 
  -9   4   3        0.71        3.74      3.28 o 
  -8   4   3        3.06        9.77      4.86 o 
  -7   4   3       18.19       19.86      6.23 o 
  -6   4   3       14.34        9.54      5.01 o 
  -5   4   3      463.21      496.86     41.09 o 
  -4   4   3       15.33       13.69      3.92 o 
  -3   4   3      283.59      326.56     19.91 o 
  -2   4   3      312.74      323.01     17.24 o 
  -1   4   3       24.57       24.79      5.89 o 
   0   4   3        8.79        8.93      3.68 o 
   1   4   3      133.15      130.39     35.55 o 
   2   4   3       68.29       62.78      9.61 o 
   3   4   3       31.45       21.61      7.40 o 
   4   4   3        5.64        5.99      3.17 o 
   5   4   3       10.37       12.71      4.60 o 
   6   4   3       20.03       21.04      9.37 o 
   7   4   3        3.25        5.70      3.80 o 
   8   4   3        6.50        5.70      3.87 o 
   9   4   3       13.08       12.24      7.00 o 
  10   4   3       22.78       18.97      7.18 o 
  11   4   3       58.74       38.78     18.55 o 
  12   4   3       34.40       17.39      9.95 o 
 -10   5   3        5.16        4.30      4.13 o 
  -9   5   3      121.94       88.31     40.98 o 
  -8   5   3       47.61       46.98     21.37 o 
  -7   5   3        0.68        1.69      4.44 o 
  -6   5   3       16.17       16.92      7.20 o 
  -5   5   3        2.69        7.71      3.86 o 
  -4   5   3      160.80      178.39     14.62 o 
  -3   5   3       97.10      102.21     24.02 o 
  -2   5   3       91.32       96.18     10.38 o 
  -1   5   3       88.10       72.08     21.76 o 
   0   5   3      118.46      122.39     23.02 o 
   1   5   3      437.88      458.43     28.71 o 
   2   5   3       38.86       28.02     10.08 o 
   3   5   3        3.11        2.61      3.52 o 
   4   5   3        0.02        0.40      2.34 o 
   5   5   3       27.91       19.48      5.91 o 
   6   5   3       27.68       27.21     14.14 o 
   7   5   3        0.28        6.95      4.11 o 
   8   5   3       65.85       39.71     21.83 o 
   9   5   3       56.99       48.49     23.36 o 
  -5   6   3       41.29       28.58     28.48 o 
  -4   6   3        8.42        6.43      6.42 o 
  -3   6   3        6.76        3.26      4.83 o 
  -2   6   3       34.82       18.81     21.18 o 
  -1   6   3      202.53      179.07     25.22 o 
   1   6   3       14.85       15.57     21.79 o 
   2   6   3        0.56        2.33      6.77 o 
   3   6   3        4.83        2.81      8.21 o 
   4   6   3       20.03       12.00     13.04 o 
   5   6   3       59.82       59.35     33.40 o 
 -16   0   4       10.40        5.50      9.67 o 
 -14   0   4       45.70       30.69     15.96 o 
 -12   0   4       60.93       56.17     17.32 o 
 -10   0   4      452.07      489.98     34.18 o 
  -8   0   4      182.29      166.64     26.92 o 
  -6   0   4        3.14        5.74      2.38 o 
  -4   0   4     3451.86     3540.34     81.89 o 
  -2   0   4      599.40      551.08     10.51 o 
   0   0   4       93.46       69.68      4.17 o 
   2   0   4      288.39      270.72      6.21 o 
   4   0   4     2037.50     1984.14     22.15 o 
   6   0   4     3488.05     3737.36     73.78 o 
   8   0   4       19.96       14.37      4.85 o 
  10   0   4      198.29      209.38     19.79 o 
  12   0   4      345.53      400.34     31.24 o 
  14   0   4       35.61       26.58     10.02 o 
 -15   1   4       14.21       10.56      6.98 o 
 -14   1   4       11.47        9.17      6.59 o 
 -13   1   4      392.44      398.74     41.63 o 
 -12   1   4        6.95       13.68      3.70 o 
 -11   1   4      135.56      147.88     31.48 o 
 -10   1   4       65.01       70.00     14.08 o 
  -9   1   4      184.80      183.29     11.85 o 
  -8   1   4        8.49        8.74      5.83 o 
  -7   1   4       79.42       86.89     14.67 o 
  -6   1   4      675.57      731.05     33.27 o 
  -5   1   4      270.33      265.83      7.36 o 
  -4   1   4     1414.76     1488.33     23.21 o 
  -3   1   4        5.14        5.99      1.61 o 
  -2   1   4       10.15        9.26      1.42 o 
  -1   1   4       37.57       35.16      1.66 o 
   0   1   4       82.17       68.19      2.95 o 
   1   1   4      260.92      268.45     14.10 o 
   2   1   4     5090.01     5235.77     71.99 o 
   3   1   4     2270.00     2397.43     24.45 o 
   4   1   4       45.34       48.80      2.91 o 
   5   1   4      200.34      224.42     14.13 o 
   6   1   4      584.83      585.78     46.89 o 
   7   1   4       34.25       35.60      5.63 o 
   8   1   4       26.48       35.77      6.50 o 
   9   1   4       64.44       67.64     10.65 o 
  10   1   4       28.51       27.80      4.91 o 
  11   1   4        5.61        6.27      2.21 o 
  12   1   4       30.23       48.68     16.41 o 
  13   1   4        0.34        5.17      3.34 o 
  14   1   4       71.37       55.86     16.63 o 
  15   1   4       21.54       17.15     10.40 o 
 -15   2   4      136.40      128.76     40.63 o 
 -14   2   4       83.40       74.87     30.30 o 
 -13   2   4        1.38        5.46      5.70 o 
 -12   2   4        7.17       21.58      8.56 o 
 -11   2   4       55.54       52.58     14.83 o 
 -10   2   4       70.51       52.22     17.19 o 
  -9   2   4       47.16       44.53      9.30 o 
  -8   2   4        8.47       14.90      3.85 o 
  -7   2   4      152.64      155.26      8.39 o 
  -6   2   4      132.37      150.38     11.44 o 
  -5   2   4      113.65      121.25     11.02 o 
  -4   2   4      862.02      869.18     15.71 o 
  -3   2   4      745.47      753.03     24.19 o 
  -2   2   4      773.92      788.05     31.97 o 
  -1   2   4       94.98       82.70      4.69 o 
   0   2   4      113.53      107.75      3.44 o 
   1   2   4      713.02      701.67     19.29 o 
   2   2   4      288.67      282.75      6.68 o 
   3   2   4      334.52      306.32      9.67 o 
   4   2   4      100.26       63.78      6.23 o 
   5   2   4      622.92      551.78     43.18 o 
   6   2   4      460.22      455.93     15.49 o 
   7   2   4      198.15      196.73     13.88 o 
   8   2   4      192.44      185.11     12.16 o 
   9   2   4      111.10      171.84     39.76 o 
  10   2   4        7.11        7.54      4.35 o 
  11   2   4        8.22        8.10      4.14 o 
  12   2   4        3.53        4.25      3.08 o 
  13   2   4       53.73       46.22     12.74 o 
  14   2   4       24.18       18.83      8.37 o 
 -14   3   4       40.74       26.79     15.32 o 
 -13   3   4        0.61        1.05      3.65 o 
 -12   3   4       63.28       56.83     21.77 o 
 -11   3   4       25.58       33.90     11.29 o 
 -10   3   4       15.51       21.17     10.06 o 
  -9   3   4       13.97        9.32      6.10 o 
  -8   3   4      163.82      172.21     39.07 o 
  -7   3   4        0.05        3.98      4.29 o 
  -6   3   4        9.08        8.40      2.38 o 
  -5   3   4       30.67       36.80      4.10 o 
  -4   3   4      248.20      254.06      8.70 o 
  -3   3   4        9.10       10.36      2.01 o 
  -2   3   4       37.07       49.02      9.15 o 
  -1   3   4      714.00      735.63     21.46 o 
   0   3   4      261.98      262.22      9.16 o 
   1   3   4      100.31      108.35      8.99 o 
   2   3   4        6.89        5.72      1.66 o 
   3   3   4       76.16       68.39      6.74 o 
   4   3   4       87.06       79.68      5.45 o 
   5   3   4       48.26       58.92      5.23 o 
   6   3   4      287.79      290.43     33.28 o 
   7   3   4       93.17      147.79     31.80 o 
   8   3   4        1.99        9.14      4.94 o 
   9   3   4       10.74        8.97      5.44 o 
  10   3   4        1.80        5.30      3.09 o 
  11   3   4       88.35       63.05     17.11 o 
  12   3   4       15.63       10.42      4.79 o 
  13   3   4        2.89        2.58      2.69 o 
 -12   4   4        0.00        4.75      5.03 o 
 -11   4   4      118.58       92.11     39.26 o 
 -10   4   4       89.48       81.31     27.06 o 
  -9   4   4        0.07        2.89      3.26 o 
  -8   4   4        1.68        1.40      4.16 o 
  -7   4   4       84.77       69.49     18.29 o 
  -6   4   4        4.15        7.96      4.23 o 
  -5   4   4       16.41       10.67      4.54 o 
  -4   4   4       65.10       68.07      8.47 o 
  -3   4   4        7.55        6.10      2.31 o 
  -2   4   4        2.84        4.15      1.99 o 
  -1   4   4       46.21       45.24      9.85 o 
   0   4   4      272.82      279.68     15.09 o 
   1   4   4       38.36       36.18     10.92 o 
   2   4   4        5.79        3.61      3.87 o 
   3   4   4       23.68       17.30      5.41 o 
   4   4   4      424.69      400.11     13.51 o 
   5   4   4      117.79      127.10     13.22 o 
   6   4   4        0.77        2.15      1.72 o 
   7   4   4        2.64        5.43      3.35 o 
   8   4   4       19.45       15.65      5.87 o 
   9   4   4        4.12        9.20      5.41 o 
  10   4   4      121.67      164.96     41.97 o 
  11   4   4       24.01       25.89     10.72 o 
  12   4   4       14.44        9.32      6.85 o 
  -9   5   4        2.74        5.26      5.22 o 
  -8   5   4        4.29        6.04      4.47 o 
  -7   5   4       16.96       16.00      6.63 o 
  -6   5   4        1.96        3.51      3.30 o 
  -5   5   4       28.82       28.46     12.34 o 
  -4   5   4       11.99       10.76      4.58 o 
  -3   5   4       24.62       22.54      9.44 o 
  -2   5   4      296.92      318.86     13.22 o 
  -1   5   4        4.53        4.75      3.19 o 
   0   5   4       74.30       53.34     21.95 o 
   1   5   4        0.77        4.32      4.57 o 
   2   5   4      190.89      192.81     16.26 o 
   3   5   4       14.18       11.00      6.26 o 
   4   5   4       32.94       30.47     16.07 o 
   5   5   4        0.10        2.61      3.77 o 
   6   5   4        4.89        4.21      4.17 o 
   7   5   4       70.24       64.82     20.70 o 
   8   5   4      206.75      222.88     81.43 o 
   9   5   4      168.34      180.71     26.40 o 
  -5   6   4       10.11        6.73      8.59 o 
  -4   6   4        6.93        5.96      5.93 o 
  -3   6   4       53.12       40.41     23.28 o 
  -2   6   4       55.46       27.97     30.58 o 
  -1   6   4        4.99        3.75      8.17 o 
   1   6   4       56.67       36.32     38.83 o 
   2   6   4      168.06      161.82     22.90 o 
   3   6   4       65.73       38.24     39.56 o 
   4   6   4      114.11      106.34     25.52 o 
 -15   0   5        8.38       10.25     11.75 o 
 -13   0   5      150.53      141.73     39.97 o 
 -11   0   5       48.84       54.48     16.79 o 
  -9   0   5      218.81      220.29     40.89 o 
  -7   0   5       36.06       42.23     14.08 o 
  -5   0   5     1118.78     1196.42     35.92 o 
  -3   0   5     1334.34     1349.06     20.79 o 
  -1   0   5     1823.39     1755.95     21.13 o 
   1   0   5      627.23      653.56     12.22 o 
   3   0   5      208.16      201.90      6.99 o 
   5   0   5      786.30      833.14     22.15 o 
   7   0   5       63.11       78.39     18.13 o 
   9   0   5       93.91      106.55     22.09 o 
  11   0   5        2.15        3.70      2.95 o 
  13   0   5        4.60        3.91      4.36 o 
  15   0   5      523.31      598.54     33.83 o 
 -15   1   5       22.50       20.76     10.82 o 
 -14   1   5        0.30        3.32      4.73 o 
 -13   1   5       32.71       30.60     19.47 o 
 -12   1   5        5.92       12.69      5.78 o 
 -11   1   5        5.53       25.50      8.36 o 
 -10   1   5       42.78       38.01      8.28 o 
  -9   1   5      112.96      116.72     18.63 o 
  -8   1   5        9.18        8.52      2.56 o 
  -7   1   5      621.21      613.71     25.89 o 
  -6   1   5       97.05      120.06      8.93 o 
  -5   1   5       96.82       78.78      9.49 o 
  -4   1   5      519.17      510.82     11.96 o 
  -3   1   5      372.32      361.45     14.25 o 
  -2   1   5      151.75      169.02      4.11 o 
  -1   1   5      743.17      738.76     13.84 o 
   0   1   5      184.72      191.29      7.16 o 
   1   1   5      201.46      202.58      7.90 o 
   2   1   5       16.19       14.31      3.26 o 
   3   1   5      548.04      545.76     27.68 o 
   4   1   5      263.95      248.52      5.96 o 
   5   1   5      167.34      150.18      5.39 o 
   6   1   5      819.87      842.81     52.68 o 
   7   1   5      221.81      215.98     15.74 o 
   8   1   5      165.08      215.41     21.70 o 
   9   1   5       85.14      101.49     13.31 o 
  10   1   5       79.30       80.30     12.53 o 
  11   1   5      137.29      138.78     13.58 o 
  12   1   5      541.18      587.33     36.42 o 
  13   1   5       36.79       33.31      8.81 o 
  14   1   5       62.14       51.61     16.21 o 
  15   1   5       91.19       57.40     28.68 o 
 -15   2   5       87.13       50.42     25.71 o 
 -14   2   5        4.00       17.34      7.78 o 
 -13   2   5        7.99       14.61      6.25 o 
 -12   2   5      200.94      203.62     26.16 o 
 -11   2   5       69.94       48.43     16.83 o 
 -10   2   5      207.46      182.58     10.21 o 
  -9   2   5      385.62      363.07     25.29 o 
  -8   2   5        5.01        4.56      1.40 o 
  -7   2   5      146.24      138.20      5.55 o 
  -6   2   5       94.03      102.50      5.36 o 
  -5   2   5      737.16      810.44     52.70 o 
  -4   2   5        0.14        1.87      1.36 o 
  -3   2   5      477.04      497.53     10.78 o 
  -2   2   5      130.60      136.64     14.55 o 
  -1   2   5     1135.74     1152.35     16.17 o 
   0   2   5        3.44        2.64      1.81 o 
   1   2   5       51.25       61.74      9.40 o 
   2   2   5      999.73     1023.75     21.40 o 
   3   2   5      362.61      382.23      9.24 o 
   4   2   5      186.42      161.45      9.80 o 
   5   2   5       39.00       40.72      4.06 o 
   6   2   5      188.52      183.24     10.34 o 
   7   2   5      133.32      142.86     12.88 o 
   8   2   5        1.42        1.85      1.03 o 
   9   2   5      205.95      232.99     23.43 o 
  10   2   5      200.84      196.52     13.84 o 
  11   2   5       25.60       19.74      6.19 o 
  12   2   5        0.17        2.98      2.52 o 
  13   2   5       14.70       13.59      5.71 o 
  14   2   5       39.93       33.69     16.83 o 
 -13   3   5       11.66       11.57      8.24 o 
 -12   3   5        2.16        3.50      3.09 o 
 -11   3   5       39.92       28.94      9.41 o 
 -10   3   5        0.40        5.16      3.60 o 
  -9   3   5      224.94      227.79     44.65 o 
  -8   3   5        0.07        5.28      3.35 o 
  -7   3   5      515.35      486.21     24.56 o 
  -6   3   5        0.11        2.45      1.71 o 
  -5   3   5        0.51        0.62      0.84 o 
  -4   3   5       11.98       14.00      3.49 o 
  -3   3   5      385.64      378.06     10.42 o 
  -2   3   5      165.95      183.34      6.92 o 
  -1   3   5      450.97      477.73     14.39 o 
   0   3   5      422.97      450.01     20.51 o 
   1   3   5      844.87      869.14     21.89 o 
   2   3   5        0.01        1.52      1.69 o 
   3   3   5        2.30        2.48      1.48 o 
   4   3   5      159.68      181.13      9.00 o 
   5   3   5        7.63        4.64      1.44 o 
   6   3   5      422.02      393.36     30.44 o 
   7   3   5      200.21      210.46     14.69 o 
   8   3   5      828.87      833.54     21.28 o 
   9   3   5      107.33       92.48     19.39 o 
  10   3   5        1.17        3.54      3.26 o 
  11   3   5       49.31       40.30     11.28 o 
  12   3   5       39.71       36.95     10.83 o 
  13   3   5       10.48        8.53      5.30 o 
 -12   4   5        1.36        2.08      3.35 o 
 -11   4   5       12.64        7.92      6.40 o 
 -10   4   5       11.42        8.28      5.25 o 
  -9   4   5      108.85      101.57     34.20 o 
  -8   4   5       32.25       22.78      9.46 o 
  -7   4   5      182.28      162.95     43.98 o 
  -6   4   5      192.67      229.79     18.31 o 
  -5   4   5        3.88       15.56      3.65 o 
  -4   4   5        2.81        3.42      2.26 o 
  -3   4   5       25.84       26.99      6.28 o 
  -2   4   5       61.26       56.31     11.96 o 
  -1   4   5        2.09        5.45      2.35 o 
   0   4   5       16.84       13.42      3.50 o 
   1   4   5       17.44       23.85      9.86 o 
   2   4   5        9.23       10.78      4.94 o 
   3   4   5        1.77        3.20      2.54 o 
   4   4   5       76.46       86.39     13.73 o 
   5   4   5       23.06       12.52      5.50 o 
   6   4   5       37.41       24.80      6.66 o 
   7   4   5        3.19        4.70      3.69 o 
   8   4   5        3.21        4.08      4.10 o 
   9   4   5      279.72      241.65     72.10 o 
  10   4   5      235.56      334.54     72.64 o 
  11   4   5        0.27        4.09      3.75 o 
  -9   5   5       23.43       20.02     13.76 o 
  -8   5   5       11.32       15.49     11.42 o 
  -7   5   5        1.58        4.50      4.80 o 
  -6   5   5        2.97        5.48      7.26 o 
  -5   5   5       13.63       11.75      7.35 o 
  -4   5   5        0.74        0.62      4.45 o 
  -3   5   5      194.65      169.41     27.07 o 
  -2   5   5       12.58        9.42      5.48 o 
  -1   5   5        0.35        1.93      2.33 o 
   0   5   5      133.94      101.92     36.42 o 
   1   5   5       11.67        9.74      6.09 o 
   2   5   5        6.56        9.82      4.75 o 
   3   5   5        0.42        3.23      3.67 o 
   4   5   5      112.35       86.28     50.61 o 
   5   5   5        4.66        4.80      4.49 o 
   6   5   5       41.92       32.30     19.21 o 
   7   5   5       12.49       11.56      5.69 o 
   8   5   5        1.00        5.03      5.10 o 
   9   5   5        0.04        3.56      4.07 o 
  -4   6   5        0.73        3.47      6.31 o 
  -3   6   5        7.15        5.57      8.51 o 
  -2   6   5        1.39        4.34      6.38 o 
  -1   6   5       42.63       28.97     20.11 o 
   1   6   5        3.71        2.07      7.38 o 
   2   6   5       24.68       16.04     14.74 o 
   3   6   5       93.59       58.13     50.93 o 
 -14   0   6      129.84      129.53     55.62 o 
 -12   0   6      143.09      146.35     37.23 o 
 -10   0   6     2111.43     2391.47     73.67 o 
  -8   0   6      135.90      132.29     25.62 o 
  -6   0   6       15.78       26.82      7.19 o 
  -4   0   6        0.06        1.19      2.09 o 
  -2   0   6      878.07      932.03     19.91 o 
   0   0   6      233.87      237.10      7.69 o 
   2   0   6       20.19       21.29      7.58 o 
   4   0   6     2122.28     2138.84     44.47 o 
   6   0   6      143.25      143.96     10.39 o 
   8   0   6        5.11        3.71      2.37 o 
  10   0   6       26.14       25.36      7.32 o 
  12   0   6       20.45       16.92      6.76 o 
  14   0   6       67.60       45.31     21.36 o 
 -15   1   6       13.90       10.19      7.95 o 
 -14   1   6      125.26      100.27     39.87 o 
 -13   1   6      202.98      171.09     44.87 o 
 -12   1   6      221.22      224.81     15.31 o 
 -11   1   6       91.87       81.49     17.40 o 
 -10   1   6       50.38       43.85     12.48 o 
  -9   1   6       51.39       49.71     22.34 o 
  -8   1   6       14.56       16.24      5.61 o 
  -7   1   6        6.67        7.59      3.57 o 
  -6   1   6       30.04       34.52      8.77 o 
  -5   1   6      226.40      217.61     17.77 o 
  -4   1   6       38.85       51.32     12.49 o 
  -3   1   6      199.97      210.45     15.65 o 
  -2   1   6      301.76      271.49     10.93 o 
  -1   1   6      388.45      393.37     12.44 o 
   0   1   6      115.76      107.52      3.44 o 
   1   1   6       61.02       64.08      4.41 o 
   2   1   6      152.35      147.16      5.52 o 
   3   1   6       15.25       29.55      3.22 o 
   4   1   6       43.53       50.83      8.09 o 
   5   1   6       15.41       13.96      2.88 o 
   6   1   6       93.96      118.45     12.13 o 
   7   1   6      254.79      253.08     20.16 o 
   8   1   6      114.86      120.61     19.70 o 
   9   1   6        5.70        6.35      2.03 o 
  10   1   6       92.34      101.53     14.34 o 
  11   1   6       17.39       19.10      5.25 o 
  12   1   6       36.65       30.88     15.21 o 
  13   1   6       14.20       13.81      5.65 o 
  14   1   6        4.27        3.96      3.23 o 
 -14   2   6        1.37        6.27      4.44 o 
 -13   2   6        3.40        4.24      6.44 o 
 -12   2   6        2.82        9.84      5.04 o 
 -11   2   6       24.96       36.17     12.96 o 
 -10   2   6        8.83        8.02      3.25 o 
  -9   2   6       28.18       22.61     11.33 o 
  -8   2   6       88.22       99.53     11.24 o 
  -7   2   6       14.59        9.48      6.30 o 
  -6   2   6      205.97      220.35      9.49 o 
  -5   2   6        2.26       13.28      3.46 o 
  -4   2   6      140.39      136.20      5.70 o 
  -3   2   6       60.43       56.61      4.81 o 
  -2   2   6       22.78       29.25      5.62 o 
  -1   2   6       58.65       60.37      3.80 o 
   0   2   6      193.06      198.43      9.54 o 
   1   2   6      447.64      490.52     16.48 o 
   2   2   6      124.17      122.79     10.51 o 
   3   2   6       71.35       65.84      6.50 o 
   4   2   6       92.64      102.99      5.81 o 
   5   2   6       30.50       27.55      5.20 o 
   6   2   6      408.52      414.05     15.81 o 
   7   2   6       97.46      109.80     15.59 o 
   8   2   6      335.57      324.39     22.14 o 
   9   2   6      111.23      110.62     19.42 o 
  10   2   6        1.06        2.95      2.22 o 
  11   2   6       10.00        9.90      4.58 o 
  12   2   6        5.04        8.04      4.70 o 
  13   2   6       10.86       12.31      5.78 o 
  14   2   6        1.80        3.56      3.44 o 
 -13   3   6        9.10        9.87      6.85 o 
 -12   3   6        3.21        7.41      5.67 o 
 -11   3   6       23.18       28.78     11.33 o 
 -10   3   6       11.08       14.11      6.41 o 
  -9   3   6       29.42       27.54     13.09 o 
  -8   3   6       36.25       37.86     11.14 o 
  -7   3   6      113.47      124.52     15.21 o 
  -6   3   6      109.30      114.95      8.18 o 
  -5   3   6      214.36      204.75     13.22 o 
  -4   3   6       38.39       44.38      8.70 o 
  -3   3   6       81.23       98.52      9.33 o 
  -2   3   6        4.48        6.64      1.91 o 
  -1   3   6      312.51      309.35     10.76 o 
   0   3   6       15.83       13.95      1.41 o 
   1   3   6        3.75        4.38      3.01 o 
   2   3   6       19.43       17.60      5.70 o 
   3   3   6       42.30       34.05      3.99 o 
   4   3   6       60.14       52.82      4.45 o 
   5   3   6        8.46        6.32      2.63 o 
   6   3   6      365.79      348.95     15.81 o 
   7   3   6      317.65      315.58      9.73 o 
   8   3   6       85.90       86.39     15.54 o 
   9   3   6       90.86       87.14     19.93 o 
  10   3   6       79.73       61.44     15.41 o 
  11   3   6        7.53        7.64      2.97 o 
  12   3   6      106.55       85.93     31.30 o 
  13   3   6       26.37       17.40      9.70 o 
 -11   4   6        0.67        4.29      3.90 o 
 -10   4   6        0.02        3.67      4.04 o 
  -9   4   6        0.12        2.17      3.68 o 
  -8   4   6        5.47        5.81      6.92 o 
  -7   4   6       38.55       28.21      9.23 o 
  -6   4   6        4.37        2.45      2.85 o 
  -5   4   6       18.76       19.68      7.20 o 
  -4   4   6      245.01      253.50      9.71 o 
  -3   4   6       46.03       41.96     10.55 o 
  -2   4   6        3.21        4.46      2.20 o 
  -1   4   6       11.54       12.38      3.81 o 
   0   4   6      161.44      143.36     16.04 o 
   1   4   6      146.73      155.23     19.04 o 
   2   4   6       13.63       19.71      8.19 o 
   3   4   6       98.38       76.66     22.58 o 
   4   4   6        9.59       20.85      8.67 o 
   5   4   6       42.57       33.71     10.33 o 
   6   4   6       82.26       85.47     19.07 o 
   7   4   6        0.22        4.42      3.62 o 
   8   4   6        7.06        7.89      6.20 o 
   9   4   6       15.36       13.32     15.11 o 
  10   4   6      328.30      341.62     25.11 o 
  11   4   6        5.97       11.21      5.51 o 
  -9   5   6       24.39       14.13     13.85 o 
  -8   5   6      278.06      304.85     26.18 o 
  -7   5   6      301.93      374.06     29.04 o 
  -6   5   6      126.52      114.92     56.84 o 
  -5   5   6       13.53        7.61      7.00 o 
  -4   5   6       15.34        8.34     10.11 o 
  -3   5   6       47.72       31.08     19.97 o 
  -2   5   6        2.70        6.58      4.65 o 
  -1   5   6        6.18        7.49      4.14 o 
   0   5   6       57.91       39.55     16.70 o 
   1   5   6        3.46        3.56      5.48 o 
   2   5   6        7.37        5.32      3.76 o 
   3   5   6        9.54        5.10      5.25 o 
   4   5   6        7.34        9.56      8.02 o 
   5   5   6        5.92        5.04      4.42 o 
   6   5   6       33.94       41.92     16.00 o 
   7   5   6       35.49       28.28     12.08 o 
   8   5   6        5.42        6.66      4.79 o 
  -3   6   6       43.51       27.45     36.76 o 
  -2   6   6        4.15        5.78      5.91 o 
  -1   6   6       18.78        7.38     14.23 o 
   1   6   6       41.65       31.65     40.12 o 
   2   6   6        5.02        3.89      3.93 o 
 -15   0   7        2.86       13.19     10.71 o 
 -13   0   7       13.26       16.61     11.72 o 
 -11   0   7      158.38      168.93     41.58 o 
  -9   0   7      475.22      553.84     41.32 o 
  -7   0   7      278.35      271.54     25.87 o 
  -5   0   7      484.81      497.50     24.46 o 
  -3   0   7        0.76        1.98      2.91 o 
  -1   0   7     3495.31     3784.60     82.68 o 
   1   0   7     1049.20     1147.79     23.83 o 
   3   0   7       42.97       42.73      7.37 o 
   5   0   7       12.10       12.81      3.65 o 
   7   0   7      272.88      284.13     21.51 o 
   9   0   7      408.98      400.47     25.09 o 
  11   0   7       36.19       33.59     10.96 o 
  13   0   7      124.87      102.41     28.40 o 
 -15   1   7        1.64        4.25      6.53 o 
 -14   1   7       88.97       77.87     27.15 o 
 -13   1   7        1.56       11.78      7.58 o 
 -12   1   7       14.45       14.53      7.87 o 
 -11   1   7       18.72       23.39      6.69 o 
 -10   1   7      475.75      496.27     18.51 o 
  -9   1   7      138.49      141.32     22.32 o 
  -8   1   7      260.87      270.93     39.86 o 
  -7   1   7      492.27      463.57     19.31 o 
  -6   1   7      641.82      647.01     23.04 o 
  -5   1   7       66.28       72.19     14.71 o 
  -4   1   7     1016.04     1063.28     35.32 o 
  -3   1   7      298.07      332.27      9.17 o 
  -2   1   7      567.33      625.16     12.45 o 
  -1   1   7      532.98      544.82     10.92 o 
   0   1   7      181.08      178.62      8.58 o 
   1   1   7      671.84      699.89     13.36 o 
   2   1   7       27.23       43.71      5.13 o 
   3   1   7      719.05      742.69     15.77 o 
   4   1   7      136.64      143.16      8.03 o 
   5   1   7      555.33      581.30     28.17 o 
   6   1   7       42.57       44.55      6.34 o 
   7   1   7      228.41      255.25     12.96 o 
   8   1   7      161.50      171.99     19.64 o 
   9   1   7       25.45       23.97      5.35 o 
  10   1   7        2.91        4.32      2.29 o 
  11   1   7       46.60       43.53      9.71 o 
  12   1   7       29.48       29.87      6.87 o 
  13   1   7       21.94       17.46      8.68 o 
  14   1   7        0.25        3.08      3.09 o 
 -14   2   7       75.59       60.85     29.03 o 
 -13   2   7      154.76      157.29     32.54 o 
 -12   2   7       98.87       77.62     21.78 o 
 -11   2   7       11.92        5.12      4.46 o 
 -10   2   7       11.44       11.46      3.36 o 
  -9   2   7        5.00        5.76      2.24 o 
  -8   2   7       13.49       14.46      3.17 o 
  -7   2   7       23.26       25.26      5.08 o 
  -6   2   7      245.97      280.96     16.02 o 
  -5   2   7      464.59      472.65     28.70 o 
  -4   2   7       48.16       54.91      8.98 o 
  -3   2   7        0.66        1.00      0.89 o 
  -2   2   7      146.73      146.38      6.56 o 
  -1   2   7        1.27        3.96      2.99 o 
   0   2   7      128.45      126.49      9.72 o 
   1   2   7       21.88       18.23      5.66 o 
   2   2   7      421.43      428.99     26.83 o 
   3   2   7      108.69      113.78     16.72 o 
   4   2   7       65.33       64.92      5.13 o 
   5   2   7       10.33       12.15      2.62 o 
   6   2   7        1.01        1.95      1.30 o 
   7   2   7       24.57       26.69      5.85 o 
   8   2   7      245.36      228.42     34.12 o 
   9   2   7      375.33      345.84     13.08 o 
  10   2   7        0.63        1.74      2.02 o 
  11   2   7      162.38      165.26     14.39 o 
  12   2   7       57.51       45.85     16.49 o 
  13   2   7        0.01        1.64      2.64 o 
 -13   3   7        0.61        2.78      4.22 o 
 -12   3   7       51.47       37.12     22.97 o 
 -11   3   7        2.59        2.54      3.42 o 
 -10   3   7       18.81       10.81      5.10 o 
  -9   3   7       93.54       69.28     19.60 o 
  -8   3   7      218.12      209.75     24.38 o 
  -7   3   7      139.60      131.76     11.17 o 
  -6   3   7        1.71        3.63      1.61 o 
  -5   3   7       34.69       30.56      5.99 o 
  -4   3   7      376.89      383.37     14.37 o 
  -3   3   7       28.79       33.94      7.00 o 
  -2   3   7      213.80      224.75     12.42 o 
  -1   3   7       19.18       16.33     10.49 o 
   0   3   7       53.06       60.68     10.91 o 
   1   3   7      177.37      190.77     21.38 o 
   2   3   7       30.78       34.50      8.66 o 
   3   3   7       26.92       26.28      7.67 o 
   4   3   7      173.45      154.16      9.66 o 
   5   3   7       63.15       52.91      7.93 o 
   6   3   7       25.95       47.09      7.34 o 
   7   3   7       41.64       28.81      6.59 o 
   8   3   7        0.56        2.46      1.99 o 
   9   3   7        0.76        5.54      2.97 o 
  10   3   7       66.93       51.61     19.30 o 
  11   3   7       16.15        9.34      6.17 o 
  12   3   7       13.19       17.45      9.91 o 
 -11   4   7       29.41       22.65     13.81 o 
 -10   4   7        2.20        5.99      3.73 o 
  -9   4   7       22.73       26.82     11.62 o 
  -8   4   7       34.72       35.42      9.66 o 
  -7   4   7       42.99       36.07     12.17 o 
  -6   4   7      384.16      411.67     33.11 o 
  -5   4   7       18.66       21.68      9.02 o 
  -4   4   7      352.61      328.44     36.11 o 
  -3   4   7       36.84       23.94      8.42 o 
  -2   4   7        7.30        6.71      3.35 o 
  -1   4   7      235.46      249.62     21.38 o 
   0   4   7      106.12       99.53     22.30 o 
   1   4   7      183.95      217.65     21.60 o 
   2   4   7       33.39       39.49     15.78 o 
   3   4   7      428.70      419.81     19.00 o 
   4   4   7       40.81       47.76     16.47 o 
   5   4   7       94.82       78.17     23.44 o 
   6   4   7       23.00       11.33      4.43 o 
   7   4   7       17.05       13.19      6.50 o 
   8   4   7        1.81        5.46      4.48 o 
   9   4   7        0.38        3.08      6.75 o 
  10   4   7      181.35      138.48     44.08 o 
  -8   5   7        0.01        5.59     10.05 o 
  -7   5   7       11.09       13.77     13.23 o 
  -6   5   7       10.31        6.86      6.19 o 
  -5   5   7       27.08       17.79     15.94 o 
  -4   5   7       62.75       48.94     20.03 o 
  -3   5   7      108.60      135.34     23.15 o 
  -2   5   7        1.82        2.94      2.98 o 
  -1   5   7        0.01        1.31      1.93 o 
   0   5   7       20.78       18.85      9.38 o 
   1   5   7       25.68       22.18      9.76 o 
   2   5   7       49.94       31.95     12.45 o 
   3   5   7       96.77       54.37     35.80 o 
   4   5   7        0.46        3.66      4.03 o 
   5   5   7        0.87        2.87      3.90 o 
   6   5   7        0.42        5.73      4.47 o 
   7   5   7       14.04       19.33     12.03 o 
 -14   0   8       77.10       81.08     40.66 o 
 -12   0   8      305.62      280.42     73.90 o 
 -10   0   8      307.42      286.60     52.97 o 
  -8   0   8      192.79      186.49     32.37 o 
  -6   0   8      161.97      192.15     43.43 o 
  -4   0   8      314.48      334.98     18.04 o 
  -2   0   8       32.47       24.64      8.24 o 
   0   0   8     1720.95     1906.10     49.77 o 
   2   0   8      146.50      139.45     14.21 o 
   4   0   8      308.28      306.31     13.92 o 
   6   0   8      128.88      142.75     26.66 o 
   8   0   8      306.27      296.11     23.00 o 
  10   0   8        5.16        3.49      3.20 o 
  12   0   8       53.81       47.35     15.34 o 
  14   0   8        1.31        5.19      3.39 o 
 -14   1   8        5.53        6.67      7.11 o 
 -13   1   8        0.85        3.89      4.94 o 
 -12   1   8       14.59       14.02      5.67 o 
 -11   1   8       11.10       12.24      4.92 o 
 -10   1   8        0.02        9.34      5.43 o 
  -9   1   8      323.08      308.71     46.74 o 
  -8   1   8      516.48      557.30     33.24 o 
  -7   1   8       57.22       54.41     16.59 o 
  -6   1   8       29.64       28.57      7.15 o 
  -5   1   8       10.43        9.48      5.93 o 
  -4   1   8        0.35        0.88      2.09 o 
  -3   1   8       32.94       38.50      5.92 o 
  -2   1   8      461.14      468.22     12.47 o 
  -1   1   8        0.04        2.26      1.57 o 
   0   1   8        5.07        3.13      1.30 o 
   1   1   8      182.62      206.04      8.37 o 
   2   1   8      174.68      179.23      8.89 o 
   3   1   8      464.59      515.90     16.63 o 
   4   1   8       22.81       28.05      5.02 o 
   5   1   8        1.19        4.49      2.11 o 
   6   1   8        1.49        2.62      1.61 o 
   7   1   8       46.32       48.65      9.71 o 
   8   1   8        1.44        2.47      1.50 o 
   9   1   8       80.83       70.53     11.90 o 
  10   1   8        6.57        5.62      2.71 o 
  11   1   8       30.23       23.49     10.19 o 
  12   1   8      142.76      131.30     17.52 o 
  13   1   8       39.09       23.16      7.55 o 
  14   1   8        4.64        8.03      6.66 o 
 -14   2   8       43.95       21.83     14.78 o 
 -13   2   8        0.22        4.46      5.78 o 
 -12   2   8        0.00        4.23      4.82 o 
 -11   2   8       56.61       49.83     19.49 o 
 -10   2   8        6.12        2.79      3.83 o 
  -9   2   8        2.91        4.57      2.39 o 
  -8   2   8      197.26      187.32     10.59 o 
  -7   2   8      237.27      229.75     17.08 o 
  -6   2   8       35.54       32.68     16.71 o 
  -5   2   8       24.64       17.76      4.89 o 
  -4   2   8       10.34        6.60      1.74 o 
  -3   2   8      490.19      478.14     14.54 o 
  -2   2   8      140.87      140.84      6.67 o 
  -1   2   8        3.33        4.30      2.82 o 
   0   2   8        0.37        2.48      2.50 o 
   1   2   8      386.92      422.96     18.69 o 
   2   2   8       89.39      104.61     26.22 o 
   3   2   8       33.83       48.18     12.32 o 
   4   2   8      145.48      139.57      7.79 o 
   5   2   8       21.35       21.98      5.31 o 
   6   2   8      143.64      148.69     11.28 o 
   7   2   8       28.07       25.60      6.24 o 
   8   2   8       26.97       26.09      5.57 o 
   9   2   8        5.03       10.69      4.49 o 
  10   2   8       35.80       32.12      9.46 o 
  11   2   8        0.03        5.53      2.76 o 
  12   2   8        0.88        3.47      2.80 o 
  13   2   8       51.77       28.78     20.56 o 
 -12   3   8       30.66       24.70     14.28 o 
 -11   3   8        0.10        4.31      4.24 o 
 -10   3   8        5.16        7.68      4.95 o 
  -9   3   8        8.31       14.17      6.37 o 
  -8   3   8       21.73       17.24      6.37 o 
  -7   3   8       21.19       18.30      6.01 o 
  -6   3   8       26.63       23.84      6.75 o 
  -5   3   8      161.75      160.28      8.82 o 
  -4   3   8       40.87       34.27      7.82 o 
  -3   3   8       28.62       27.49      7.15 o 
  -2   3   8      375.79      344.37     35.50 o 
  -1   3   8        2.44        3.35      2.90 o 
   0   3   8       16.12       19.70      5.99 o 
   1   3   8      126.82      139.69     23.03 o 
   2   3   8       57.05       63.70     17.14 o 
   3   3   8      153.65      158.13     22.59 o 
   4   3   8        9.24        9.10      4.01 o 
   5   3   8       26.67       36.38     15.11 o 
   6   3   8       19.87       18.08      4.97 o 
   7   3   8        3.18        5.45      2.22 o 
   8   3   8       71.00       57.52     16.98 o 
   9   3   8      231.17      264.21     21.37 o 
  10   3   8       75.07       53.90     16.96 o 
  11   3   8        8.70        8.31      7.46 o 
  12   3   8       13.41       13.67      7.32 o 
 -10   4   8       61.20       44.66     28.82 o 
  -9   4   8        7.59        3.39      7.65 o 
  -8   4   8        0.08        7.03      5.27 o 
  -7   4   8       33.04       40.70     19.59 o 
  -6   4   8      633.03      681.15    124.49 o 
  -5   4   8      119.65      128.58     19.64 o 
  -4   4   8      370.47      411.64     27.94 o 
  -3   4   8       24.33       22.92      7.84 o 
  -2   4   8        0.58        4.18      2.46 o 
  -1   4   8       20.14       30.39      9.13 o 
   0   4   8      211.00      231.10     21.87 o 
   1   4   8        0.12        2.06      3.16 o 
   2   4   8        0.01        2.26      3.52 o 
   3   4   8       17.44       18.47      8.27 o 
   4   4   8        7.37        9.20      5.69 o 
   5   4   8       25.61       24.33     10.20 o 
   6   4   8        6.41        3.75      4.02 o 
   7   4   8       25.25       22.36      9.30 o 
   8   4   8       19.73       17.26      8.32 o 
   9   4   8        1.03        5.24      4.65 o 
  10   4   8      134.20      112.91     42.10 o 
  -7   5   8        1.43       -0.06      5.02 o 
  -6   5   8        4.85        3.83      6.95 o 
  -5   5   8        9.02        5.44      7.35 o 
  -4   5   8        3.56        5.89      7.42 o 
  -3   5   8       92.67       72.52     43.16 o 
  -2   5   8      125.92      114.44     16.18 o 
  -1   5   8        8.45        7.59      5.56 o 
   0   5   8       15.28       14.91      8.73 o 
   1   5   8        3.69        2.85      3.41 o 
   2   5   8        0.54        2.55      2.58 o 
   3   5   8        0.00        2.76      4.06 o 
   4   5   8      119.18       98.06     47.79 o 
   5   5   8       25.30       12.60      6.26 o 
   6   5   8      238.24      277.13     29.13 o 
   7   5   8       45.17       26.76     51.30 o 
 -13   0   9       28.71       26.08     19.47 o 
 -11   0   9      428.26      453.65     31.68 o 
  -9   0   9      256.35      235.44     63.42 o 
  -7   0   9      659.98      665.55     36.31 o 
  -5   0   9       74.67       73.62     20.68 o 
  -3   0   9        4.59        4.48      4.14 o 
  -1   0   9      955.89     1113.33     27.87 o 
   1   0   9      188.56      195.29     10.14 o 
   3   0   9        5.49        7.26      3.34 o 
   5   0   9      154.36      172.33     18.06 o 
   7   0   9      106.86      126.05     22.17 o 
   9   0   9       19.50       27.91      9.66 o 
  11   0   9       13.25       11.30      5.33 o 
  13   0   9      147.27      135.49     21.24 o 
 -14   1   9       24.95       18.07      8.71 o 
 -13   1   9        0.24        5.08      5.11 o 
 -12   1   9      142.61      140.79     16.51 o 
 -11   1   9      262.10      301.44     29.17 o 
 -10   1   9       41.49       28.87      9.07 o 
  -9   1   9      375.27      351.47     25.55 o 
  -8   1   9      408.46      426.01     20.98 o 
  -7   1   9       74.16       94.47     17.01 o 
  -6   1   9       33.09       29.52     11.26 o 
  -5   1   9       23.69       19.23      9.67 o 
  -4   1   9      231.12      229.41     13.35 o 
  -3   1   9      229.36      243.49     11.68 o 
  -2   1   9       23.82       24.23      4.41 o 
  -1   1   9       30.36       25.84      5.17 o 
   0   1   9        9.53        9.41      2.22 o 
   1   1   9      884.92      913.04     19.54 o 
   2   1   9      251.71      210.97     17.51 o 
   3   1   9      215.19      193.89      7.85 o 
   4   1   9      565.22      552.95     22.00 o 
   5   1   9       36.52       37.36      6.15 o 
   6   1   9        1.43        3.65      2.14 o 
   7   1   9        5.45        6.58      2.72 o 
   8   1   9       53.50       53.48      7.81 o 
   9   1   9       16.69       16.22      4.31 o 
  10   1   9       17.88       10.47      4.39 o 
  11   1   9      174.36      157.35     17.40 o 
  12   1   9       46.17       31.13      9.97 o 
  13   1   9       13.34       10.76      4.48 o 
 -13   2   9        3.46        3.33      4.48 o 
 -12   2   9      128.37      101.12     45.00 o 
 -11   2   9        0.05        2.58      4.41 o 
 -10   2   9        0.07        3.22      3.63 o 
  -9   2   9       58.58       42.44     12.29 o 
  -8   2   9      106.72      114.19      9.75 o 
  -7   2   9        5.01        3.85      2.14 o 
  -6   2   9      488.92      495.90     23.72 o 
  -5   2   9     1504.53     1521.96     39.38 o 
  -4   2   9      474.41      477.38     19.66 o 
  -3   2   9       22.49       24.97      4.96 o 
  -2   2   9       16.00       13.64      2.90 o 
  -1   2   9      637.31      635.69     29.93 o 
   0   2   9      310.52      294.13     22.93 o 
   1   2   9      536.29      529.09     29.01 o 
   2   2   9      332.56      348.41     31.74 o 
   3   2   9       28.99       38.33     12.06 o 
   4   2   9        0.89        1.13      1.17 o 
   5   2   9       66.50       74.97     11.43 o 
   6   2   9       26.93       22.19      5.48 o 
   7   2   9      101.55       84.52      9.98 o 
   8   2   9        6.48        6.44      3.32 o 
   9   2   9        1.36        3.26      2.55 o 
  10   2   9       11.48        8.22      4.52 o 
  11   2   9       15.97       16.98      9.44 o 
  12   2   9       15.91       15.50      8.43 o 
 -12   3   9        2.62        2.45      4.21 o 
 -11   3   9        1.63        4.44      4.67 o 
 -10   3   9      100.33       88.62     34.29 o 
  -9   3   9      137.21      105.40     33.83 o 
  -8   3   9        7.20       13.11      6.86 o 
  -7   3   9      111.63      139.53     16.85 o 
  -6   3   9      192.91      198.03     21.00 o 
  -5   3   9        3.54        2.77      1.52 o 
  -4   3   9       41.95       37.18      8.91 o 
  -3   3   9     1555.85     1680.17    111.48 o 
  -2   3   9      442.89      444.88     29.03 o 
  -1   3   9      414.40      417.03     28.23 o 
   0   3   9        2.63        4.33      3.33 o 
   1   3   9      120.79      111.40     25.91 o 
   2   3   9       84.08       81.07     18.42 o 
   3   3   9        0.24        1.31      3.64 o 
   4   3   9       40.92       53.13     14.65 o 
   5   3   9      124.52      112.22     22.91 o 
   6   3   9        4.37        3.65      2.13 o 
   7   3   9      108.89      109.96     21.35 o 
   8   3   9       43.82       29.43      8.11 o 
   9   3   9        2.85        3.64      3.17 o 
  10   3   9       35.37       28.97     17.09 o 
  11   3   9       16.30       13.22      6.69 o 
 -10   4   9       11.37        7.00      7.07 o 
  -9   4   9        7.76        7.51      8.16 o 
  -8   4   9        3.98        7.70      9.08 o 
  -7   4   9        0.56        3.51      5.56 o 
  -6   4   9      142.32      137.03     26.79 o 
  -5   4   9        0.07        2.05      3.54 o 
  -4   4   9       37.76       26.92      9.54 o 
  -3   4   9       42.62       38.99     11.87 o 
  -2   4   9      133.67      140.55     16.78 o 
  -1   4   9       90.87       84.35     27.09 o 
   0   4   9       18.98       14.48      5.74 o 
   1   4   9       43.24       43.03     13.91 o 
   2   4   9        4.13        5.68      3.66 o 
   3   4   9       26.13       21.58     10.39 o 
   4   4   9      193.35      182.44     18.96 o 
   5   4   9        0.00        2.84      3.45 o 
   6   4   9       26.55       16.53     10.55 o 
   7   4   9        4.34        4.71      4.67 o 
   8   4   9       27.07       24.11     11.66 o 
   9   4   9        0.03        4.50      5.51 o 
  -6   5   9       32.52       34.89     28.30 o 
  -5   5   9       35.13       26.10     21.54 o 
  -4   5   9       49.48       30.69     24.94 o 
  -3   5   9       11.34        9.26     10.39 o 
  -2   5   9        0.07        2.81      3.93 o 
  -1   5   9       21.77       12.05      7.32 o 
   0   5   9        0.34        2.08      3.58 o 
   1   5   9       33.55       23.51     12.11 o 
   2   5   9       33.80       26.21     10.84 o 
   3   5   9        9.94       12.50      8.56 o 
   4   5   9        3.60        9.09      5.71 o 
   5   5   9       29.31       24.85     16.74 o 
 -12   0  10        7.37        5.07      6.76 o 
 -10   0  10        3.01        1.18      5.47 o 
  -8   0  10      897.16      866.67     36.04 o 
  -6   0  10      113.27       88.23     23.34 o 
  -4   0  10        1.05        3.51      3.90 o 
  -2   0  10       77.15       94.64     23.71 o 
   0   0  10      453.51      481.11     24.72 o 
   2   0  10       12.25       14.01      6.05 o 
   4   0  10      140.05      134.46     14.76 o 
   6   0  10      243.93      253.01     23.79 o 
   8   0  10       26.94       21.22      7.27 o 
  10   0  10       13.47       15.47      5.80 o 
  12   0  10        4.01        3.54      3.57 o 
 -13   1  10        2.87        7.32      5.75 o 
 -12   1  10       44.98       33.63     12.58 o 
 -11   1  10       55.57       58.59     13.09 o 
 -10   1  10        4.19        6.23      4.98 o 
  -9   1  10       43.20       30.99     16.36 o 
  -8   1  10      210.67      208.31     24.12 o 
  -7   1  10      130.31      111.82     22.16 o 
  -6   1  10      152.04      145.66     26.06 o 
  -5   1  10      295.76      299.84     18.96 o 
  -4   1  10      229.37      191.95     15.89 o 
  -3   1  10       41.04       41.02      6.99 o 
  -2   1  10        0.05        2.33      1.13 o 
  -1   1  10       21.76       23.67      4.64 o 
   0   1  10       34.13       37.23      7.03 o 
   1   1  10      130.82      151.02     14.39 o 
   2   1  10      297.14      325.27     14.93 o 
   3   1  10      300.92      285.32     19.55 o 
   4   1  10        4.44       12.71      3.09 o 
   5   1  10       34.78       34.30      5.60 o 
   6   1  10       32.77       33.17      5.53 o 
   7   1  10       13.30       12.29      3.56 o 
   8   1  10       49.14       55.23      9.04 o 
   9   1  10        2.19        3.24      1.74 o 
  10   1  10       78.59       61.59     15.58 o 
  11   1  10       14.61       11.45      5.28 o 
  12   1  10       19.51       17.36      6.57 o 
 -12   2  10        3.72        6.30      7.24 o 
 -11   2  10       22.01       14.73     10.00 o 
 -10   2  10       14.61       13.15      6.31 o 
  -9   2  10        0.73        3.92      3.05 o 
  -8   2  10        8.91        8.61      3.24 o 
  -7   2  10        0.08        2.95      1.92 o 
  -6   2  10      139.43      164.69     12.16 o 
  -5   2  10       40.10       31.52      8.58 o 
  -4   2  10       75.05       70.22     14.45 o 
  -3   2  10      535.76      580.28     43.25 o 
  -2   2  10       30.53       21.26      5.51 o 
  -1   2  10       61.28       69.36     12.01 o 
   0   2  10       30.23       36.06      8.61 o 
   1   2  10      280.84      279.82     17.24 o 
   2   2  10        0.15        1.45      2.65 o 
   3   2  10      305.78      331.02     28.61 o 
   4   2  10       16.74       15.01      4.96 o 
   5   2  10      413.88      413.40     17.01 o 
   6   2  10       44.81       53.83     11.45 o 
   7   2  10        0.41        3.65      2.29 o 
   8   2  10      121.29      108.44     20.20 o 
   9   2  10        8.67        6.98      2.83 o 
  10   2  10      180.96      173.05     20.08 o 
  11   2  10       12.44        9.04      5.13 o 
  12   2  10      128.93       72.64     83.95 o 
 -11   3  10       15.92       15.61     13.37 o 
 -10   3  10       16.13       10.34     10.70 o 
  -9   3  10       47.91       33.75     20.65 o 
  -8   3  10       28.24       29.53     16.07 o 
  -7   3  10       17.93       17.13      8.17 o 
  -6   3  10       99.26      100.10     23.62 o 
  -5   3  10       71.12       60.30     14.90 o 
  -4   3  10      340.38      365.60     18.37 o 
  -3   3  10      232.96      223.25     34.81 o 
  -2   3  10      135.20      149.31     28.12 o 
  -1   3  10      470.48      480.95     19.33 o 
   0   3  10       59.23       59.57     13.23 o 
   1   3  10        0.27        5.18      3.95 o 
   2   3  10        0.67        4.29      4.17 o 
   3   3  10      112.44      131.01     26.54 o 
   4   3  10       16.14       13.12      4.35 o 
   5   3  10       98.93      115.02     25.15 o 
   6   3  10       16.73       10.83      3.99 o 
   7   3  10       31.18       19.18      6.15 o 
   8   3  10      167.17      130.51     31.50 o 
   9   3  10       10.44       10.95      4.59 o 
  10   3  10       44.94       32.72     16.81 o 
  -9   4  10       34.00       21.24     18.88 o 
  -8   4  10        2.09        2.07      6.21 o 
  -7   4  10        0.32        3.42      7.20 o 
  -6   4  10        5.00        9.17      6.47 o 
  -5   4  10        3.99        6.42      5.53 o 
  -4   4  10        1.82        3.94      3.43 o 
  -3   4  10       62.90       53.17     15.84 o 
  -2   4  10       62.34       59.42     17.84 o 
  -1   4  10       53.08       49.48     16.71 o 
   0   4  10        0.57        8.28      5.20 o 
   1   4  10       25.21       18.83      8.28 o 
   2   4  10        1.00        3.55      3.25 o 
   3   4  10        2.42        3.79      4.04 o 
   4   4  10       54.27       39.59     16.61 o 
   5   4  10       13.14       10.06      6.51 o 
   6   4  10       49.41       27.69     11.30 o 
   7   4  10        0.12        3.80      4.35 o 
   8   4  10       97.08       99.14     27.04 o 
  -5   5  10        9.39        6.30     10.94 o 
  -4   5  10        8.33        5.80      8.48 o 
  -3   5  10       88.61      112.81     26.44 o 
  -2   5  10        3.77        4.71      4.81 o 
  -1   5  10       94.38       67.76     44.75 o 
   0   5  10        3.11        5.63      5.49 o 
   1   5  10       36.79       27.45     18.00 o 
   2   5  10      101.73       78.73     52.17 o 
   3   5  10        1.57        2.37      4.80 o 
   4   5  10        0.85        3.51      5.75 o 
 -13   0  11        4.24        3.85      5.31 o 
 -11   0  11       20.30       26.09     12.21 o 
  -9   0  11      417.58      391.38     32.92 o 
  -7   0  11      172.69      145.12     35.79 o 
  -5   0  11      457.93      372.95     37.55 o 
  -3   0  11       57.86       57.91     16.51 o 
  -1   0  11      200.71      185.32     36.46 o 
   1   0  11        0.06        2.25      4.56 o 
   3   0  11      264.90      285.32     21.24 o 
   5   0  11     1079.62     1100.91     29.71 o 
   7   0  11      376.48      419.15     24.97 o 
   9   0  11        0.20        2.27      2.67 o 
  11   0  11        4.77        8.11      4.86 o 
 -13   1  11        0.08        4.48      5.18 o 
 -12   1  11        5.10        7.24      5.26 o 
 -11   1  11        0.14        3.43      3.74 o 
 -10   1  11        4.67        6.43      4.33 o 
  -9   1  11       69.58       54.43     15.85 o 
  -8   1  11       12.76       11.23      4.84 o 
  -7   1  11       92.71       93.84     16.16 o 
  -6   1  11       32.76       27.38      7.28 o 
  -5   1  11        7.73       12.07      4.52 o 
  -4   1  11       78.58       70.73     12.86 o 
  -3   1  11       89.15      108.63     12.85 o 
  -2   1  11       72.14       70.66     11.12 o 
  -1   1  11       33.24       25.18      5.28 o 
   0   1  11       58.36       64.46     11.44 o 
   1   1  11      398.20      385.24     13.87 o 
   2   1  11      875.75      825.89     26.60 o 
   3   1  11      267.35      305.47     25.47 o 
   4   1  11      105.73      110.16     11.64 o 
   5   1  11       79.47       89.65      8.32 o 
   6   1  11        0.00        2.51      1.66 o 
   7   1  11        1.13        4.12      1.96 o 
   8   1  11       33.35       28.96      5.88 o 
   9   1  11        5.15        5.33      2.49 o 
  10   1  11        7.27        9.96      4.12 o 
  11   1  11        6.13        6.48      3.20 o 
  12   1  11        4.97        2.28      4.96 o 
 -12   2  11        0.01        5.79      4.77 o 
 -11   2  11       22.00       17.65     10.02 o 
 -10   2  11        9.15        7.63      6.78 o 
  -9   2  11        3.86        5.29      3.17 o 
  -8   2  11      395.59      396.18     14.95 o 
  -7   2  11       18.53       11.41      3.93 o 
  -6   2  11      310.55      282.11     15.30 o 
  -5   2  11      103.08      100.85     17.01 o 
  -4   2  11       77.73       83.50      8.10 o 
  -3   2  11       75.87       62.52      7.69 o 
  -2   2  11      132.03      154.57     24.32 o 
  -1   2  11      754.43      789.55     40.11 o 
   0   2  11      868.21      891.82     45.38 o 
   1   2  11      340.72      353.98     23.31 o 
   2   2  11        4.20        3.92      3.46 o 
   3   2  11       11.50       14.03      4.27 o 
   4   2  11       52.82       44.16      9.42 o 
   5   2  11      132.71      128.65     17.27 o 
   6   2  11       17.13       16.93      5.14 o 
   7   2  11        2.01        4.93      2.95 o 
   8   2  11       15.26       16.85      5.22 o 
   9   2  11        5.55        4.83      2.34 o 
  10   2  11        2.49        3.42      3.31 o 
  11   2  11        1.10        5.01      3.46 o 
 -10   3  11        5.78        7.14      9.27 o 
  -9   3  11       27.34       21.41     13.61 o 
  -8   3  11        6.18       12.51      5.71 o 
  -7   3  11        2.48        7.42      4.28 o 
  -6   3  11       69.53       73.40     25.33 o 
  -5   3  11       36.31       32.40      8.99 o 
  -4   3  11       99.55       85.38     18.97 o 
  -3   3  11      588.97      617.30     32.59 o 
  -2   3  11      308.37      330.00     28.93 o 
  -1   3  11        5.31       11.94      4.87 o 
   0   3  11       23.17       23.18      8.19 o 
   1   3  11        3.18        3.21      3.83 o 
   2   3  11       28.10       33.06     23.32 o 
   3   3  11        5.47        5.50      4.31 o 
   4   3  11        1.61        4.24      3.01 o 
   5   3  11        4.57        5.69      2.65 o 
   6   3  11       85.42       65.63     16.45 o 
   7   3  11       16.30       11.15      3.79 o 
   8   3  11        3.31        3.30      2.94 o 
   9   3  11        1.74        1.58      3.03 o 
  -8   4  11        0.19        1.51      8.32 o 
  -7   4  11        1.15        6.77      7.97 o 
  -6   4  11        0.24        5.40      8.55 o 
  -5   4  11        7.39        9.84     10.64 o 
  -4   4  11       38.45       28.42     10.10 o 
  -3   4  11       90.93       85.88     27.06 o 
  -2   4  11       20.41       14.17      6.31 o 
  -1   4  11      241.86      239.85     21.44 o 
   0   4  11      105.84       98.77     29.64 o 
   1   4  11       80.78       74.62     26.30 o 
   2   4  11       15.09       13.71      6.01 o 
   3   4  11        0.09        0.84      3.18 o 
   4   4  11       18.29       20.51      8.75 o 
   5   4  11       20.35       15.45      9.08 o 
   6   4  11       10.95       10.60      6.85 o 
   7   4  11        1.35        3.51      4.55 o 
  -3   5  11       38.13       18.26     21.57 o 
  -2   5  11        0.03        3.53      4.72 o 
  -1   5  11       34.20       14.37     12.13 o 
   0   5  11        0.57        3.72      4.59 o 
   1   5  11       25.30       19.80     13.00 o 
 -12   0  12       23.56       19.29     12.68 o 
 -10   0  12        0.56        1.93      5.85 o 
  -8   0  12       77.28       60.42     31.52 o 
  -6   0  12      477.66      439.72     36.19 o 
  -4   0  12       36.58       41.09     11.71 o 
  -2   0  12       16.09        8.90      4.01 o 
   0   0  12        6.11        9.84      4.52 o 
   2   0  12       42.05       33.06     10.03 o 
   4   0  12      427.88      399.12     43.18 o 
   6   0  12      850.69      888.33     42.16 o 
   8   0  12        0.16        1.85      3.55 o 
  10   0  12       10.94        6.44      4.22 o 
 -12   1  12        7.59        6.56      7.31 o 
 -11   1  12        2.58        4.72      4.61 o 
 -10   1  12       31.07       21.74     10.42 o 
  -9   1  12        0.30        2.01      3.50 o 
  -8   1  12        8.80       10.36      5.20 o 
  -7   1  12       31.87       21.05      7.11 o 
  -6   1  12      215.26      187.03     19.89 o 
  -5   1  12      637.15      616.96     17.94 o 
  -4   1  12        0.00        1.62      2.92 o 
  -3   1  12      159.70      152.92     12.45 o 
  -2   1  12        4.03        5.20      2.91 o 
  -1   1  12      457.76      471.73     23.95 o 
   0   1  12      132.26      146.10     19.84 o 
   1   1  12       35.39       32.50      7.01 o 
   2   1  12      198.85      190.05     11.98 o 
   3   1  12      740.31      722.67     23.11 o 
   4   1  12       27.20       29.60      5.77 o 
   5   1  12      119.41      137.59     11.41 o 
   6   1  12       11.00       10.80      3.68 o 
   7   1  12       62.85       70.88     13.46 o 
   8   1  12      312.71      316.25     17.90 o 
   9   1  12      180.88      184.47     15.03 o 
  10   1  12       16.36       10.62      4.19 o 
  11   1  12        3.78        3.11      2.74 o 
 -11   2  12        1.84        1.44      3.78 o 
 -10   2  12        0.12        3.19      3.52 o 
  -9   2  12       55.74       44.11     14.15 o 
  -8   2  12        0.14        4.08      2.57 o 
  -7   2  12       53.23       46.79     14.84 o 
  -6   2  12       73.52       59.83     15.75 o 
  -5   2  12        5.00        7.27      3.65 o 
  -4   2  12      212.68      205.27     30.30 o 
  -3   2  12      327.19      347.11     24.65 o 
  -2   2  12      316.24      321.71     22.28 o 
  -1   2  12      124.06      125.68     21.15 o 
   0   2  12       40.82       35.91      8.68 o 
   1   2  12       13.78       13.84      5.26 o 
   2   2  12      312.82      359.20     37.78 o 
   3   2  12       82.19       81.25     19.18 o 
   4   2  12        5.82        6.38      3.31 o 
   5   2  12       68.93       75.29     16.66 o 
   6   2  12       83.36       69.58     16.80 o 
   7   2  12       20.00       19.04      6.81 o 
   8   2  12       69.18       55.71     16.28 o 
   9   2  12        9.99        7.17      3.18 o 
  10   2  12       22.74       18.88      8.74 o 
  -9   3  12        2.50        7.64     12.07 o 
  -8   3  12       18.93       19.59     10.38 o 
  -7   3  12       29.88       26.36     14.31 o 
  -6   3  12       12.76       14.60      7.65 o 
  -5   3  12        0.02        2.84      3.37 o 
  -4   3  12      228.02      245.27     17.67 o 
  -3   3  12        0.45        3.42      3.73 o 
  -2   3  12        0.01        4.13      4.19 o 
  -1   3  12        3.71        6.68      5.68 o 
   0   3  12      389.02      432.25     18.58 o 
   1   3  12       14.42       10.96      4.68 o 
   2   3  12      169.87      172.05     49.26 o 
   3   3  12        1.58        3.82      4.54 o 
   4   3  12       39.00       28.73     10.51 o 
   5   3  12       37.69       30.32     11.36 o 
   6   3  12       82.70       76.53     20.13 o 
   7   3  12        0.00        3.03      2.33 o 
   8   3  12       68.87       61.43     25.93 o 
  -7   4  12       95.11       78.10     45.86 o 
  -6   4  12        0.33        2.53      5.14 o 
  -5   4  12       22.63       18.97     15.45 o 
  -4   4  12       16.68       12.53      8.32 o 
  -3   4  12      144.11      165.74     22.99 o 
  -2   4  12        0.26        2.93      2.94 o 
  -1   4  12        9.83        6.51      3.35 o 
   0   4  12      548.30      611.65     24.25 o 
   1   4  12       64.96       55.48     23.12 o 
   2   4  12       19.20       16.98      8.72 o 
   3   4  12       22.16       19.84     10.51 o 
   4   4  12       10.31        4.27      4.00 o 
   5   4  12       41.31       47.25     23.38 o 
   6   4  12        0.05        4.92      8.63 o 
 -11   0  13        0.12        2.16      5.10 o 
  -9   0  13       53.07       52.50     21.62 o 
  -7   0  13       43.17       43.41     23.51 o 
  -5   0  13       17.23       15.19      5.48 o 
  -3   0  13      187.96      160.96     42.11 o 
  -1   0  13       34.20       46.74     12.58 o 
   1   0  13        0.09        1.89      3.55 o 
   3   0  13     1049.71     1097.55     36.54 o 
   5   0  13       90.45       95.81     21.40 o 
   7   0  13       92.03       86.36     29.35 o 
   9   0  13       77.85       53.13     27.94 o 
 -11   1  13       34.48       24.90     14.71 o 
 -10   1  13        9.43        5.31      4.35 o 
  -9   1  13      111.23       93.44     25.28 o 
  -8   1  13        0.47        3.30      2.83 o 
  -7   1  13       31.56       23.99      7.37 o 
  -6   1  13      328.39      304.13     24.52 o 
  -5   1  13      130.32       98.58     20.82 o 
  -4   1  13       20.00       13.19      4.39 o 
  -3   1  13      205.49      184.28     14.06 o 
  -2   1  13      175.05      167.54     11.54 o 
  -1   1  13       19.63       14.56      4.74 o 
   0   1  13       21.86       20.07      5.54 o 
   1   1  13       46.79       51.61     11.52 o 
   2   1  13      228.24      253.25     17.46 o 
   3   1  13       78.11       78.95     16.74 o 
   4   1  13       70.53       72.52     15.24 o 
   5   1  13       48.68       52.90     13.07 o 
   6   1  13       10.41       10.67      4.46 o 
   7   1  13       68.64       69.73     15.58 o 
   8   1  13        0.07        8.70      4.66 o 
   9   1  13       14.28        9.91      5.60 o 
  10   1  13       28.07       19.33      9.06 o 
 -10   2  13       34.61       23.85     19.07 o 
  -9   2  13      148.42       84.56     33.93 o 
  -8   2  13        4.76        6.21      5.23 o 
  -7   2  13        0.26        2.12      2.26 o 
  -6   2  13        0.14        1.95      2.87 o 
  -5   2  13        7.35       10.07      4.75 o 
  -4   2  13       52.26       61.22     15.02 o 
  -3   2  13        0.13        4.56      4.01 o 
  -2   2  13        0.70        3.92      3.02 o 
  -1   2  13       72.49       69.51     16.46 o 
   0   2  13        9.89       13.24      5.97 o 
   1   2  13       37.97       41.06     10.46 o 
   2   2  13       12.79       14.80      5.27 o 
   3   2  13        5.92        6.46      4.46 o 
   4   2  13        7.01        7.48      4.73 o 
   5   2  13       62.66       60.50     16.19 o 
   6   2  13       21.46       20.31      6.48 o 
   7   2  13       17.28       11.07      5.44 o 
   8   2  13        2.65        4.97      2.61 o 
   9   2  13       17.99       11.12      5.53 o 
  -8   3  13        9.40        9.98     11.65 o 
  -7   3  13        3.55        2.45      2.41 o 
  -6   3  13       70.70       54.31     23.08 o 
  -5   3  13        0.69        0.92      4.80 o 
  -4   3  13        5.69        4.28      3.43 o 
  -3   3  13       50.22       55.58     16.73 o 
  -2   3  13       88.78       79.98     23.05 o 
  -1   3  13       38.99       19.78      9.28 o 
   0   3  13      134.90      123.27     30.48 o 
   1   3  13       28.06       27.21     12.24 o 
   2   3  13       10.35       11.02      6.92 o 
   3   3  13      189.81      211.68     23.03 o 
   4   3  13      120.79      124.72     32.66 o 
   5   3  13        0.81        3.71      2.94 o 
   6   3  13        4.58        5.08      3.21 o 
   7   3  13        0.72        3.10      2.99 o 
  -5   4  13       12.43       10.71      4.90 o 
  -4   4  13       10.85        6.46      8.37 o 
  -3   4  13        0.05        3.66      4.38 o 
  -2   4  13       58.15       48.69     21.73 o 
  -1   4  13       17.34       11.74      5.68 o 
   0   4  13      241.43      268.02     18.11 o 
   1   4  13        9.46       11.24      6.86 o 
   2   4  13       33.97       28.21     13.81 o 
   3   4  13       48.86       43.18     29.35 o 
   4   4  13        2.42        2.37      3.70 o 
 -10   0  14       53.23       32.71     23.76 o 
  -8   0  14        2.34        5.69      8.48 o 
  -6   0  14      162.83      165.58     21.26 o 
  -4   0  14       91.68       67.77     27.99 o 
  -2   0  14      964.53      944.68     41.99 o 
   0   0  14        7.49        4.83      4.74 o 
   2   0  14      352.09      354.44     66.80 o 
   4   0  14      733.33      810.07     36.25 o 
   6   0  14      252.79      273.65     79.96 o 
   8   0  14      105.70       76.60     44.23 o 
 -10   1  14        2.46        4.15      5.71 o 
  -9   1  14        5.27        5.00      4.44 o 
  -8   1  14        6.84        5.25      3.61 o 
  -7   1  14        1.08        2.53      3.17 o 
  -6   1  14       45.91       43.75     11.17 o 
  -5   1  14       74.63       51.33     15.13 o 
  -4   1  14       11.79       13.03      5.77 o 
  -3   1  14        0.87        2.83      3.64 o 
  -2   1  14       24.96       19.33      7.79 o 
  -1   1  14       13.70       14.29      5.73 o 
   0   1  14       11.14        6.73      3.99 o 
   1   1  14       78.14       67.58     15.49 o 
   2   1  14       21.40       20.25      7.63 o 
   3   1  14      101.58      104.46     17.67 o 
   4   1  14       12.20       13.76      4.52 o 
   5   1  14       31.80       30.09      8.79 o 
   6   1  14      342.89      346.07     18.92 o 
   7   1  14      153.29      165.43     19.26 o 
   8   1  14       92.90      130.89     26.26 o 
   9   1  14       68.14       58.97     36.27 o 
  -9   2  14        5.60        6.40      5.53 o 
  -8   2  14       49.13       41.22     21.20 o 
  -7   2  14        4.51        3.65      3.63 o 
  -6   2  14        2.29        5.13      3.00 o 
  -5   2  14       44.61       36.83     13.01 o 
  -4   2  14        0.16        2.34      2.70 o 
  -3   2  14      157.66      124.14     30.23 o 
  -2   2  14      237.97      240.24     22.66 o 
  -1   2  14        0.14        1.23      2.42 o 
   0   2  14       31.52       31.32      8.94 o 
   1   2  14        4.15        6.98      4.20 o 
   2   2  14      121.72      113.53     24.83 o 
   3   2  14      170.97      159.46     27.93 o 
   4   2  14       26.88       24.69      8.42 o 
   5   2  14       26.72       21.55      8.83 o 
   6   2  14       89.40       96.59     18.86 o 
   7   2  14       96.50       80.51     26.42 o 
   8   2  14        0.62        2.58      4.71 o 
  -7   3  14       40.65       37.30     26.33 o 
  -6   3  14       12.94        8.06      6.14 o 
  -5   3  14        2.97        4.91      5.51 o 
  -4   3  14       25.41       21.12      6.59 o 
  -3   3  14        7.24       10.74      6.44 o 
  -2   3  14       15.43       12.13      4.85 o 
  -1   3  14       74.92       55.04     19.98 o 
   0   3  14      230.28      221.44     25.61 o 
   1   3  14       56.35       35.39     15.30 o 
   2   3  14       30.81       25.93     11.26 o 
   3   3  14        0.00        4.41      4.08 o 
   4   3  14       34.22       23.59     10.39 o 
   5   3  14       40.32       38.95     16.74 o 
   6   3  14       16.87       12.45     10.81 o 
  -1   4  14        0.05        3.78      7.01 o 
  -9   0  15        1.65        1.53      3.40 o 
  -7   0  15      142.01      142.27     21.46 o 
  -5   0  15      151.33      153.81     39.16 o 
  -3   0  15      141.95      134.19     16.95 o 
  -1   0  15       81.96       73.26     13.99 o 
   1   0  15       31.89       27.50     10.95 o 
   3   0  15       19.37       27.03     13.89 o 
   5   0  15      126.54      118.37     36.82 o 
   7   0  15      264.57      263.10     25.90 o 
  -9   1  15       12.35        9.07      7.68 o 
  -8   1  15       41.89       37.68     16.18 o 
  -7   1  15       31.39       27.10     12.26 o 
  -6   1  15       11.81       15.79      8.10 o 
  -5   1  15       10.00        5.91      5.27 o 
  -4   1  15        9.66       13.76      5.35 o 
  -3   1  15        3.13        3.35      2.48 o 
  -2   1  15      100.21       99.60     25.47 o 
  -1   1  15        1.36        2.76      3.28 o 
   0   1  15       16.04       16.68      5.42 o 
   1   1  15       20.22       21.09      7.14 o 
   2   1  15      143.37      164.16     33.81 o 
   3   1  15        0.29        4.15      3.23 o 
   4   1  15       80.42       74.89     18.91 o 
   5   1  15       15.11       16.67      6.62 o 
   6   1  15      136.42      176.92     22.83 o 
   7   1  15      141.13      118.00     25.72 o 
  -7   2  15        9.00        6.62      6.66 o 
  -6   2  15        4.46        5.30      4.75 o 
  -5   2  15       30.59       27.91     10.15 o 
  -4   2  15       55.05       42.80     13.96 o 
  -3   2  15        5.00        5.84      4.40 o 
  -2   2  15        5.97        8.63      5.49 o 
  -1   2  15       94.66       99.26     34.73 o 
   0   2  15        2.13        3.79      3.63 o 
   1   2  15        1.34        5.34      4.51 o 
   2   2  15        8.41        7.20      3.86 o 
   3   2  15        5.61        8.47      3.75 o 
   4   2  15       97.60       94.18     28.27 o 
   5   2  15       66.98       62.17     19.24 o 
   6   2  15       15.41       12.93      6.09 o 
  -5   3  15        3.55        3.77      9.95 o 
  -4   3  15        7.32        8.18      6.39 o 
  -3   3  15        0.16        3.51      3.03 o 
  -2   3  15       40.94       28.77     12.09 o 
  -1   3  15        5.71        7.79      5.70 o 
   0   3  15        0.02        5.11      3.73 o 
   1   3  15      282.36      321.37     23.55 o 
   2   3  15       22.44       15.44      8.02 o 
   3   3  15        0.36        1.57      3.61 o 
  -6   0  16       53.02       62.90     51.65 o 
  -4   0  16      130.37      111.25     40.88 o 
  -2   0  16        3.05        3.31      3.93 o 
   0   0  16        5.55        8.43      6.23 o 
   2   0  16        4.64        9.11      6.51 o 
   4   0  16      160.38      210.54     32.35 o 
   6   0  16       35.01       33.06     23.57 o 
  -7   1  16       10.68        6.75      5.48 o 
  -6   1  16        4.60        3.98      3.95 o 
  -5   1  16        3.42        4.10      3.78 o 
  -4   1  16       81.90       58.58     23.65 o 
  -3   1  16        5.51        4.39      4.40 o 
  -2   1  16      215.99      206.43     14.56 o 
  -1   1  16       20.36       15.07      7.01 o 
   0   1  16      195.49      178.95     39.06 o 
   1   1  16       98.07       80.23     24.70 o 
   2   1  16       18.24       17.45      7.27 o 
   3   1  16        3.19        6.04      3.31 o 
   4   1  16        1.52        3.62      3.24 o 
   5   1  16       82.90       61.74     23.21 o 
  -5   2  16       57.55       51.64     20.11 o 
  -4   2  16       25.33       21.50      9.14 o 
  -3   2  16        0.24        2.60      3.40 o 
  -2   2  16        9.50        9.01      5.68 o 
  -1   2  16       14.17        8.18      6.80 o 
   0   2  16       30.36       28.27      9.39 o 
   1   2  16        6.95        7.47      3.34 o 
   2   2  16       48.70       41.04     17.33 o 
   3   2  16       19.02       13.15      7.86 o 
   4   2  16       82.98       77.31     15.72 o 
  -5   0  17        7.61        3.46      6.28 o 
  -3   0  17        6.67       11.55      9.60 o 
  -1   0  17        6.14        8.10      8.22 o 
   1   0  17       86.91       64.29     32.45 o 
   3   0  17       26.56       22.62     18.93 o 
  -4   1  17       15.70       12.16      7.55 o 
  -3   1  17       22.93       18.70      9.50 o 
  -2   1  17       18.29       21.86     10.23 o 
  -1   1  17        1.03        3.06      4.12 o 
   0   1  17       14.39       11.10      5.84 o 
   1   1  17        6.03        6.71      6.28 o 
   2   1  17        1.12        5.24      4.44 o 
   3   1  17       35.64       29.23     13.00 o 
                                                 
